# Supplementary material for: Anti-Inflammatory Effect of Specialized Proresolving Lipid Mediators on Mesenchymal Stem Cells: An In Vitro Study
Source: Cells. 2022 Dec 28;12(1):122. doi: 10.3390/cells12010122 (PMC9818697; doi:10.3390/cells12010122)
Supplement: Supplementary file 1 [file cells-12-00122-s001.zip › Table S1.xlsx]

## Sheet: ANOVA05__2-FLD ALL PAIRS 464 PR
Accession	From	To	Peptide count	Unique peptides	Confidence score	Anova (p)	q Value	Max fold change	Power	Highest mean condition	Lowest mean condition	Description	CTRL_NoLPS-24-27032022-01	CTRL_NoLPS-24-27032022-02	CTRL_NoLPS-24-27032022-03	CTRL_Plos-LPS-24-27032022-01	CTRL_Plos-LPS-24-27032022-02	CTRL_Plos-LPS-24-27032022-03	E1_Plos-LPS-24-27032022-01	E1_Plos-LPS-24-27032022-02	E1_Plos-LPS-24-27032022-03	M2_Plos-LPS-24-27032022-01	M2_Plos-LPS-24-27032022-02	M2_Plos-LPS-24-27032022-03	E1_M2_Plos-LPS-24-27032022-01	E1_M2_Plos-LPS-24-27032022-02	E1_M2_Plos-LPS-24-27032022-03
Q92747	Q92747	ARPC1A	3	1	17.0645	8.77504e-11	2.56912e-09	Infinity	1	M2 + LPS-27032022	CTRL-NoLPS-27032022	Actin-related protein 2/3 complex subunit 1A OS=Homo sapiens OX=9606 GN=ARPC1A PE=2 SV=2	0	0	0	87.2971	55.8411	51.4199	203.238	200.788	114.125	238.999	262.801	160.605	168.325	158.309	198.098
Q15843	Q15843	NEDD8	3	1	28.9634	0.0695052	0.0238204	Infinity	0.58936	M2 + LPS-27032022	CTRL-NoLPS-27032022	NEDD8 OS=Homo sapiens OX=9606 GN=NEDD8 PE=1 SV=1	0	0	0	5.12804	0	0	451.304	382.389	37.5217	726.468	711.161	0	233.277	115.598	0
Q15018	Q15018	ABRAXAS2	2	1	11.4993	3.2576e-05	5.32132e-05	Infinity	1	CTRL-NoLPS-27032022	E1 + LPS-27032022	BRISC complex subunit Abraxas 2 OS=Homo sapiens OX=9606 GN=ABRAXAS2 PE=1 SV=2	100.945	858.004	883.931	4.55176	20.7819	0	0	0	0	0	0	0	0	0	0
Q13547	Q13547	HDAC1	3	1	16.4032	7.129e-10	1.29207e-08	Infinity	1	E1 + LPS-27032022	CTRL-NoLPS-27032022	Histone deacetylase 1 OS=Homo sapiens OX=9606 GN=HDAC1 PE=1 SV=1	0	0	0	11.4117	25.8629	33.8216	259.807	193.254	271.731	251.46	248	195.996	49.3872	38.2258	52.32
Q12849	Q12849	GRSF1	1	1	5.4238	3.89799e-13	4.94536e-11	Infinity	1	M2 + LPS-27032022	CTRL-NoLPS-27032022	G-rich sequence factor 1 OS=Homo sapiens OX=9606 GN=GRSF1 PE=1 SV=3	0	0	0	1311.05	1251.05	975.42	2004.5	1968.58	1444.68	2039.47	1978.14	1595.84	1667.38	1740.82	980.716
Q06609	Q06609	RAD51	2	1	16.1362	7.63815e-09	8.80953e-08	Infinity	1	M2 + LPS-27032022	CTRL-NoLPS-27032022	DNA repair protein RAD51 homolog 1 OS=Homo sapiens OX=9606 GN=RAD51 PE=1 SV=1	0	0	0	3711.1	2853.15	1220.42	5385.93	5450.98	4464.34	6553.28	5697.69	3690.52	4358.32	3783.98	629.936
Q96SN8	Q96SN8	CDK5RAP2	3	1	17.0239	0.0685983	0.0236068	Infinity	0.591952	M2 + LPS-27032022	CTRL-NoLPS-27032022	CDK5 regulatory subunit-associated protein 2 OS=Homo sapiens OX=9606 GN=CDK5RAP2 PE=1 SV=5	0	0	0	44.8647	3.85932	0	61.4399	65.1526	9.34102	108.115	86.2242	8.78438	72.1488	57.2522	0
Q96PN6	Q96PN6	ADCY10	2	1	12.1945	4.38621e-09	5.75665e-08	Infinity	1	E1+M2+ LPS-27032022	CTRL+LPS-27032022	Adenylate cyclase type 10 OS=Homo sapiens OX=9606 GN=ADCY10 PE=1 SV=3	0	0	0	1438.28	1423	386.425	1000.36	1008.46	762.508	899.603	958.604	750.665	1566.12	1540.41	504.586
Q9NZZ3	Q9NZZ3	CHMP5	3	1	18.0241	1.88082e-10	5.11325e-09	Infinity	1	M2 + LPS-27032022	CTRL-NoLPS-27032022	Charged multivesicular body protein 5 OS=Homo sapiens OX=9606 GN=CHMP5 PE=1 SV=1	0	0	0	576.28	445.868	288.258	885.209	713.672	419.784	2206.58	1945.31	1707.02	825.303	672.046	324.337
Q9NXV6	Q9NXV6	CDKN2AIP	2	1	12.5824	0.0598222	0.0210823	Infinity	0.618687	M2 + LPS-27032022	CTRL-NoLPS-27032022	CDKN2A-interacting protein OS=Homo sapiens OX=9606 GN=CDKN2AIP PE=1 SV=3	0	0	0	110.433	10.4104	0	247.039	107.601	55.4529	160.936	251.617	11.6077	144.744	193.001	0
Q9NVJ2	Q9NVJ2	ARL8B	7	1	42.768	1.0262e-06	3.8292e-06	Infinity	1	E1 + LPS-27032022	CTRL-NoLPS-27032022	ADP-ribosylation factor-like protein 8B OS=Homo sapiens OX=9606 GN=ARL8B PE=1 SV=1	0	0	0	2.01353	38.5601	14.2254	2641.4	1855.45	967.483	76.5866	76.8305	73.3722	27.2033	36.7263	30.1566
Q9NRY5	Q9NRY5	FAM114A2	2	1	10.2144	6.46128e-12	3.07402e-10	Infinity	1	M2 + LPS-27032022	CTRL-NoLPS-27032022	Protein FAM114A2 OS=Homo sapiens OX=9606 GN=FAM114A2 PE=1 SV=4	0	0	0	351.105	297.832	214.584	614.326	461.39	401.437	663.363	578.6	516.417	462.712	453.351	267.331
Q9H3H3	Q9H3H3	C11orf68	4	1	22.9435	3.28917e-05	5.32717e-05	Infinity	0.999999	M2 + LPS-27032022	CTRL-NoLPS-27032022	UPF0696 protein C11orf68 OS=Homo sapiens OX=9606 GN=C11orf68 PE=1 SV=3	0	0	0	305.475	284.25	118.895	952.818	845.47	398.67	1695.74	1437.31	1121.63	477.626	404.468	8.14047
Q9H3E2	Q9H3E2	SNX25	4	1	24.9101	5.9265e-06	1.50378e-05	Infinity	1	M2 + LPS-27032022	CTRL-NoLPS-27032022	Sorting nexin-25 OS=Homo sapiens OX=9606 GN=SNX25 PE=1 SV=2	0	0	0	1336.95	878.2	340.016	570.359	344.621	90.1478	2918	2452.94	1474.9	1185.57	757.031	51.1752
Q8WZ79	Q8WZ79	DNASE2B	2	1	11.1313	0.000504061	0.000440023	Infinity	0.998413	M2 + LPS-27032022	CTRL-NoLPS-27032022	Deoxyribonuclease-2-beta OS=Homo sapiens OX=9606 GN=DNASE2B PE=2 SV=1	0	0	0	0	91.7235	21.5095	196.007	125.026	113.276	263.127	238.564	188.102	207.773	91.5874	142.412
Q8IXR5	Q8IXR5	FAM178B	2	1	12.5489	6.78946e-11	2.15344e-09	Infinity	1	CTRL+LPS-27032022	CTRL-NoLPS-27032022	Protein FAM178B OS=Homo sapiens OX=9606 GN=FAM178B PE=2 SV=2	0	0	0	683.383	646.412	758.345	165.046	159.731	76.6093	247.351	342.912	353.897	429.46	617.264	317.479
Q5SWL8;Q5VWM3	Q5SWL8	PRAMEF19	2	1	8.6753	1.03122e-08	1.12752e-07	Infinity	1	E1+M2+ LPS-27032022	CTRL-NoLPS-27032022	PRAME family member 19 OS=Homo sapiens OX=9606 GN=PRAMEF19 PE=3 SV=2	0	0	0	136.512	161.176	59.6402	63.0942	135.245	69.6675	57.228	74.4827	36.0467	128.764	155.622	160.129
P42785	P42785	PRCP	2	1	11.864	4.57896e-10	9.17259e-09	Infinity	1	E1 + LPS-27032022	CTRL-NoLPS-27032022	Lysosomal Pro-X carboxypeptidase OS=Homo sapiens OX=9606 GN=PRCP PE=1 SV=1	0	0	0	621.808	487.508	299.353	1332.95	1507.82	1112.83	1251.35	1228.24	1154.73	849.244	1102.16	298.206
P40616	P40616	ARL1	3	1	16.972	0.000139181	0.000169713	Infinity	0.999931	M2 + LPS-27032022	CTRL-NoLPS-27032022	ADP-ribosylation factor-like protein 1 OS=Homo sapiens OX=9606 GN=ARL1 PE=1 SV=1	0	0	0	17.9411	0	0	134.688	85.8586	26.419	323.287	268.319	177.905	31.4505	35.9043	11.0276
P23069	P23069	POLG_POL2W	17	1	91.9234	4.2226e-11	1.46105e-09	Infinity	1	M2 + LPS-27032022	CTRL-NoLPS-27032022	Genome polyprotein OS=Poliovirus type 2 (strain W-2) OX=12085 PE=3 SV=3	0	0	0	589.236	481.518	315.725	610.386	533.51	340.103	979.075	777.549	614.705	780.125	775.168	443.67
P17516	P17516	AKR1C4	2	1	17.2784	9.99201e-16	1.90152e-13	Infinity	1	E1+M2+ LPS-27032022	CTRL-NoLPS-27032022	Aldo-keto reductase family 1 member C4 OS=Homo sapiens OX=9606 GN=AKR1C4 PE=1 SV=3	0	0	0	1210.15	1054.42	1059.89	922.246	882.741	744.227	1275.76	1102.9	1432.9	1230.15	1466.84	1172.46
P16278	P16278	GLB1	5	1	33.361	0	0	Infinity	1	E1+M2+ LPS-27032022	CTRL-NoLPS-27032022	Beta-galactosidase OS=Homo sapiens OX=9606 GN=GLB1 PE=1 SV=2	0	0	0	234.581	246.698	289.075	322.811	293.185	291.183	306.631	299.005	290.41	329.635	306.38	295.678
P0CG38	P0CG38	POTEI	22	1	227.854	0.000119922	0.000149982	Infinity	0.999955	E1+M2+ LPS-27032022	CTRL-NoLPS-27032022	POTE ankyrin domain family member I OS=Homo sapiens OX=9606 GN=POTEI PE=3 SV=1	0	0	0	162.422	136.621	69.9815	16.1398	15.3065	0	129.124	95.6135	35.0099	393.814	282.373	93.754
O95786	O95786	DDX58	6	1	35.6172	0.000380051	0.000353669	Infinity	0.999132	M2 + LPS-27032022	CTRL-NoLPS-27032022	Probable ATP-dependent RNA helicase DDX58 OS=Homo sapiens OX=9606 GN=DDX58 PE=1 SV=2	0	0	0	591.535	471.87	26.5507	292.309	413.194	256.514	401.794	452.554	300.695	364.758	472.683	8.78223
O95573	O95573	ACSL3	9	1	59.8327	0.0304229	0.0121737	Infinity	0.740712	E1 + LPS-27032022	CTRL-NoLPS-27032022	Long-chain-fatty-acid--CoA ligase 3 OS=Homo sapiens OX=9606 GN=ACSL3 PE=1 SV=3	0	0	0	72.1708	26.8483	0	504.956	548.996	269.055	31.1772	46.4426	0	82.099	26.6542	0
O43809	O43809	NUDT21	3	1	16.8124	5.97764e-10	1.13757e-08	Infinity	1	E1+M2+ LPS-27032022	CTRL-NoLPS-27032022	Cleavage and polyadenylation specificity factor subunit 5 OS=Homo sapiens OX=9606 GN=NUDT21 PE=1 SV=1	0	0	0	72.8114	85.3263	50.8901	62.6279	85.8089	46.7871	58.4915	82.1242	42.307	84.1041	69.1197	65.9395
O43252	O43252	PAPSS1	4	1	21.7973	0.00115123	0.000871106	Infinity	0.992642	M2 + LPS-27032022	CTRL-NoLPS-27032022	Bifunctional 3'-phosphoadenosine 5'-phosphosulfate synthase 1 OS=Homo sapiens OX=9606 GN=PAPSS1 PE=1 SV=2	0	0	0	60.0531	27.1818	19.7905	286.066	198.224	64.4298	343.859	286.835	26.549	221.248	112.468	3.9958
P52437	P52437	U30	3	1	21.4538	2.71623e-05	4.5343e-05	16907	1	CTRL-NoLPS-27032022	CTRL+LPS-27032022	Inner tegument protein OS=Human herpesvirus 6A (strain Uganda-1102) OX=10370 GN=U30 PE=3 SV=1	298.406	348.265	291.585	0	0.0554953	0	3.72171	4.23296	6.39828	5.62466	3.95239	0	4.98072	0	0
P11166	P11166	SLC2A1	3	2	15.6938	6.44262e-13	6.13029e-11	7199.06	1	E1+M2+ LPS-27032022	CTRL+LPS-27032022	Solute carrier family 2_ facilitated glucose transporter member 1 OS=Homo sapiens OX=9606 GN=SLC2A1 PE=1 SV=2	149.372	129.215	174.547	0.0791234	0	0	180.319	179.052	137.756	180.026	197.076	149.998	185.027	229.53	158.057
P17755	P17755	env	3	1	15.6108	1.0581e-05	2.2882e-05	859.581	1	E1 + LPS-27032022	CTRL-NoLPS-27032022	Envelope glycoprotein gp160 OS=Human immunodeficiency virus type 2 subtype A (isolate D194) OX=11713 GN=env PE=3 SV=2	4.08749	12.3692	0	2047.88	1834.89	580.729	5224.78	4721.09	4200.03	5275.16	4851.3	2974.16	3004.19	2296.03	435.779
P42681	P42681	TXK	4	1	27.6559	1.44059e-06	4.76784e-06	775.635	1	M2 + LPS-27032022	CTRL-NoLPS-27032022	Tyrosine-protein kinase TXK OS=Homo sapiens OX=9606 GN=TXK PE=1 SV=3	0	0	8.25623	676.605	566.543	596.747	1733.71	1696.74	1458.71	2149.44	2542.02	1712.36	1108.87	1463.4	598.875
Q9P2E3	Q9P2E3	ZNFX1	3	1	16.8804	2.83184e-07	1.54394e-06	687.495	1	M2 + LPS-27032022	CTRL-NoLPS-27032022	NFX1-type zinc finger-containing protein 1 OS=Homo sapiens OX=9606 GN=ZNFX1 PE=2 SV=2	0	0	1.35053	59.89	41.1272	29.6454	192.73	229.532	124.205	453.673	311.613	163.194	160.249	213.343	67.7319
P0C214	P0C214	P30II_HTL1A	1	1	5.2321	2.03478e-07	1.21009e-06	496.507	1	M2 + LPS-27032022	CTRL-NoLPS-27032022	Accessory protein p30II OS=Human T-cell leukemia virus 1 (strain Japan ATK-1 subtype A) OX=11926 PE=1 SV=1	1.22711	0	0	134.226	153.097	46.9472	186.123	136.34	71.3752	210.644	203.323	195.304	183.835	153.699	98.0128
P20674	P20674	COX5A	7	1	56.3237	4.14794e-05	6.28377e-05	318.38	0.999999	E1+M2+ LPS-27032022	CTRL+LPS-27032022	Cytochrome c oxidase subunit 5A_ mitochondrial OS=Homo sapiens OX=9606 GN=COX5A PE=1 SV=2	3333.81	2638.39	2402.82	20.9845	15.0915	0	1869.65	1311.7	891.493	2066.97	1893.1	1557.05	4492.69	4661.92	2331.24
P30049	P30049	ATP5F1D	3	1	18.579	0.00111188	0.000846779	294.789	0.993058	M2 + LPS-27032022	CTRL-NoLPS-27032022	ATP synthase subunit delta_ mitochondrial OS=Homo sapiens OX=9606 GN=ATP5F1D PE=1 SV=2	28.7304	18.315	0	3708.73	2081.08	772.047	5255.37	4547.03	2367.27	5865.45	5436.82	2566.2	4361.98	4104.88	125.425
P06209;P03302	P06209	POLG_POL32	15	1	80.5523	1.02629e-05	2.23208e-05	291.95	1	M2 + LPS-27032022	CTRL-NoLPS-27032022	Genome polyprotein OS=Poliovirus type 3 (strain 23127) OX=12087 PE=3 SV=3	13.57	0	8.5051	1541.87	1604.2	2159.09	611.057	704.919	727.388	1812.61	2027.97	2604.25	1488.61	1480.59	1844.55
A9Z1Z3	A9Z1Z3	FER1L4	9	1	61.9677	0.000145381	0.000175661	270.734	0.999922	E1 + LPS-27032022	CTRL-NoLPS-27032022	Fer-1-like protein 4 OS=Homo sapiens OX=9606 GN=FER1L4 PE=2 SV=1	0.701768	0	0	0	7.39143	0	74.6156	83.731	31.6457	71.3355	58.6537	30.7574	16.4241	4.6553	19.3416
O95427	O95427	PIGN	2	1	10.2045	1.56708e-05	3.03148e-05	236.181	1	E1 + LPS-27032022	CTRL-NoLPS-27032022	GPI ethanolamine phosphate transferase 1 OS=Homo sapiens OX=9606 GN=PIGN PE=1 SV=1	15.4811	7.53302	0	503.239	576.886	557.085	1746.75	1690.08	1998.67	1451.71	1450.78	1733.02	847.49	965.555	938.062
P52788	P52788	SMS	6	3	36.6646	9.62839e-06	2.13061e-05	194.023	1	M2 + LPS-27032022	CTRL-NoLPS-27032022	Spermine synthase OS=Homo sapiens OX=9606 GN=SMS PE=1 SV=2	11.6867	4.75323	0	452.62	419.455	299.31	804.314	809.575	733.91	1108.56	1043.04	1038.11	720.936	752.674	576.044
Q9ULC4	Q9ULC4	MCTS1	2	1	10.8202	0.00743864	0.00389974	191.969	0.916346	E1+M2+ LPS-27032022	CTRL-NoLPS-27032022	Malignant T-cell-amplified sequence 1 OS=Homo sapiens OX=9606 GN=MCTS1 PE=1 SV=1	5.56125	0	0	219.977	173.094	0	384.803	355.305	292.572	415.083	405.453	201.244	484.25	427.021	156.319
P06538	P06538	POL	2	1	12.2701	0.000199418	0.000224282	118.93	0.999816	E1 + LPS-27032022	CTRL-NoLPS-27032022	DNA polymerase OS=Human adenovirus A serotype 12 OX=28282 GN=POL PE=3 SV=2	8.02429	0	0	69.8998	84.7334	68.3505	301.208	417.074	236.045	103.181	59.3674	39.6862	40.1605	73.5032	12.0977
Q9H6T0	Q9H6T0	ESRP2	2	1	10.0148	1.57793e-11	6.67302e-10	117.062	1	E1 + LPS-27032022	CTRL-NoLPS-27032022	Epithelial splicing regulatory protein 2 OS=Homo sapiens OX=9606 GN=ESRP2 PE=1 SV=1	15.7014	15.7255	23.5059	1157.29	986.029	1440.92	2043.98	2112.51	2274.06	1972.82	1851.13	2368.86	1440.63	1706.36	1788.07
Q9BTV4	Q9BTV4	TMEM43	1	1	4.8625	1.43205e-05	2.85367e-05	110.118	1	E1 + LPS-27032022	CTRL-NoLPS-27032022	Transmembrane protein 43 OS=Homo sapiens OX=9606 GN=TMEM43 PE=1 SV=1	8.37117	0	0	258.149	309.225	294.58	264.826	341.377	315.617	175.342	251.078	333.867	205.34	266.129	346.737
P57078	P57078	RIPK4	2	1	11.3611	1.42009e-12	7.73708e-11	107.683	1	E1+M2+ LPS-27032022	CTRL+LPS-27032022	Receptor-interacting serine/threonine-protein kinase 4 OS=Homo sapiens OX=9606 GN=RIPK4 PE=1 SV=1	1545.24	1548.35	1338.61	101.305	110.497	79.7659	927.233	1030.04	889.193	1534.55	1344.83	1565.91	10022	11003.7	10371.3
Q16719	Q16719	KYNU	1	1	5.266	3.44926e-05	5.51603e-05	95.1003	0.999999	E1+M2+ LPS-27032022	CTRL+LPS-27032022	Kynureninase OS=Homo sapiens OX=9606 GN=KYNU PE=1 SV=1	195.694	274.273	4.93445	9.62678	4.93445	0	239.742	300.139	187.588	228.418	227.852	185.47	488.061	495.518	401.2
P48454	P48454	PPP3CC	1	1	5.0214	1.21338e-05	2.52363e-05	86.2296	1	CTRL-NoLPS-27032022	M2 + LPS-27032022	Serine/threonine-protein phosphatase 2B catalytic subunit gamma isoform OS=Homo sapiens OX=9606 GN=PPP3CC PE=1 SV=3	1786.61	2048.54	3044.22	257.004	242.492	260.544	36.96	55.329	96.2544	6.9144	28.0375	44.8278	115.774	61.1801	161.758
Q8IZL8	Q8IZL8	PELP1	1	1	4.9976	8.95493e-06	2.0309e-05	78.9158	1	E1 + LPS-27032022	CTRL-NoLPS-27032022	Proline-_ glutamic acid- and leucine-rich protein 1 OS=Homo sapiens OX=9606 GN=PELP1 PE=1 SV=2	3.19623	12.8356	7.37371	382.303	504.623	740.971	593.949	437.107	816.011	563.494	465.593	601.239	360.806	84.6464	525.275
Q8TDP1	Q8TDP1	RNASEH2C	1	1	11.3788	0.0661919	0.0229237	75.9372	0.598976	M2 + LPS-27032022	CTRL-NoLPS-27032022	Ribonuclease H2 subunit C OS=Homo sapiens OX=9606 GN=RNASEH2C PE=1 SV=1	7.21874	0	0	36.7879	59.5899	34.7411	135.409	109.656	0	232.195	107.48	208.497	89.673	4.09505	96.4315
Q14956	Q14956	GPNMB	1	1	5.3463	0.0190487	0.00827636	59.3825	0.812155	M2 + LPS-27032022	CTRL-NoLPS-27032022	Transmembrane glycoprotein NMB OS=Homo sapiens OX=9606 GN=GPNMB PE=1 SV=2	33.505	0	4.93265	0	107.938	31.5574	539.641	335.96	267.372	559.503	1429.61	293.408	147.333	362.85	41.7733
P10620	P10620	MGST1	1	1	12.3922	2.09903e-05	3.69866e-05	58.1343	1	E1 + LPS-27032022	CTRL-NoLPS-27032022	Microsomal glutathione S-transferase 1 OS=Homo sapiens OX=9606 GN=MGST1 PE=1 SV=1	45.7623	5.86947	28.5435	412.346	397.638	779.463	1344.44	1522.08	1794.41	850.701	910.157	1622.73	401.96	541.089	928.979
Q9UKK9	Q9UKK9	NUDT5	4	1	24.6409	0.000243956	0.000261554	50.9537	0.999693	CTRL+LPS-27032022	CTRL-NoLPS-27032022	ADP-sugar pyrophosphatase OS=Homo sapiens OX=9606 GN=NUDT5 PE=1 SV=1	25.3697	21.8769	10.1864	1263.81	1085.61	577.004	69.7882	141.816	275.268	56.555	205.648	240.371	243.709	557.71	155.119
Q9NRV9	Q9NRV9	HEBP1	6	1	46.6339	0.066809	0.0230535	50.6045	0.597154	CTRL-NoLPS-27032022	E1 + LPS-27032022	Heme-binding protein 1 OS=Homo sapiens OX=9606 GN=HEBP1 PE=1 SV=1	223.89	610.965	623.131	115.073	107.785	407.565	6.68487	11.0453	11.0812	3.44945	17.6293	245.294	6.27743	0	226.159
Q09160	Q09160	HLA-A	6	1	51.8958	0.0523801	0.0189509	49.8711	0.644086	M2 + LPS-27032022	CTRL-NoLPS-27032022	HLA class I histocompatibility antigen_ A-80 alpha chain OS=Homo sapiens OX=9606 GN=HLA-A PE=1 SV=1	0	10.5356	5.10119	86.6538	143.801	274.678	171.13	236.003	0	185.747	169.416	424.66	169.335	238.361	214.447
Q86YS6	Q86YS6	RAB43	3	1	20.8102	0.00372177	0.00223781	45.6188	0.960803	E1 + LPS-27032022	CTRL-NoLPS-27032022	Ras-related protein Rab-43 OS=Homo sapiens OX=9606 GN=RAB43 PE=1 SV=1	19.205	0	40.5466	1117.58	784.363	319.232	1277.58	945.695	502.52	1203.19	1058.42	460.449	779.581	671.701	99.9336
Q9H3Q1	Q9H3Q1	CDC42EP4	4	1	25.1462	1.14297e-07	7.37327e-07	42.8994	1	CTRL-NoLPS-27032022	M2 + LPS-27032022	Cdc42 effector protein 4 OS=Homo sapiens OX=9606 GN=CDC42EP4 PE=1 SV=1	5194.6	4212.18	6542.14	717.805	529.977	818.632	405.153	472.809	688.682	73.7575	139.401	158.617	215.195	278.857	265.516
Q13064	Q13064	MKRN3	4	2	21.0062	0.000481384	0.00042609	42.2569	0.998557	E1 + LPS-27032022	CTRL-NoLPS-27032022	Probable E3 ubiquitin-protein ligase makorin-3 OS=Homo sapiens OX=9606 GN=MKRN3 PE=1 SV=1	6.63835	7.68043	0	28.0809	47.7493	14.0607	198.693	218.802	187.573	154.097	169.999	121.2	62.0389	70.0977	23.9287
Q92835	Q92835	INPP5D	6	1	34.1015	0.00018879	0.000215781	41.6415	0.999841	M2 + LPS-27032022	CTRL-NoLPS-27032022	Phosphatidylinositol 3_4_5-trisphosphate 5-phosphatase 1 OS=Homo sapiens OX=9606 GN=INPP5D PE=1 SV=2	0	6.80227	0	68.1313	60.0145	56.4685	87.7108	74.2762	25.3473	94.9911	65.0108	123.255	67.597	92.4845	53.3073
Q9UH99	Q9UH99	SUN2	3	2	16.2857	0.000556029	0.000473444	37.3805	0.998062	E1 + LPS-27032022	CTRL-NoLPS-27032022	SUN domain-containing protein 2 OS=Homo sapiens OX=9606 GN=SUN2 PE=1 SV=3	20.0835	2.79279	0	259.842	291.459	283.362	419.271	304.928	130.927	123.078	142.025	104.703	197.372	155.452	80.9189
Q10713	Q10713	PMPCA	4	1	24.4039	0.0423346	0.0158904	34.1677	0.683469	M2 + LPS-27032022	CTRL-NoLPS-27032022	Mitochondrial-processing peptidase subunit alpha OS=Homo sapiens OX=9606 GN=PMPCA PE=1 SV=2	0	4.40543	18.5986	113.851	52.5314	254.062	349.552	249.206	10.2618	427.682	323.106	35.2063	351.321	230.057	42.7493
Q92871	Q92871	PMM1	2	1	12.5282	7.51952e-05	0.000100774	33.8468	0.999989	E1 + LPS-27032022	CTRL-NoLPS-27032022	Phosphomannomutase 1 OS=Homo sapiens OX=9606 GN=PMM1 PE=1 SV=2	118.986	8.36392	40.4534	1414.91	1468.86	716.532	2066.28	2010.69	1602.63	1933.28	1835.68	1457.35	1755.75	1895.25	1025
O94822	O94822	LTN1	5	1	31.2629	4.4812e-07	2.10999e-06	33.624	1	E1 + LPS-27032022	CTRL-NoLPS-27032022	E3 ubiquitin-protein ligase listerin OS=Homo sapiens OX=9606 GN=LTN1 PE=1 SV=6	13.8154	3.98107	12.5924	284.775	280.611	196.907	352.271	409.448	260.08	380.531	306.742	298.549	329.565	324.652	284.08
Q16548	Q16548	BCL2A1	1	1	5.7545	0.0265294	0.0108573	31.9172	0.762859	E1 + LPS-27032022	CTRL-NoLPS-27032022	Bcl-2-related protein A1 OS=Homo sapiens OX=9606 GN=BCL2A1 PE=1 SV=1	228.325	2.27198	91.8024	3422.32	4974.43	1489.48	3747.4	4004.28	2538.4	3521.92	3275.69	2659.67	2883.85	2207.7	29.1509
Q16836	Q16836	HADH	6	3	47.5813	1.68422e-06	5.29777e-06	31.8409	1	M2 + LPS-27032022	CTRL-NoLPS-27032022	Hydroxyacyl-coenzyme A dehydrogenase_ mitochondrial OS=Homo sapiens OX=9606 GN=HADH PE=1 SV=3	71.3211	21.127	65.9188	1194.38	1162.59	1086.62	1929.66	1751.27	1028.58	1822.22	1921.05	1299.28	1116.36	1293.35	742.44
Q9UKX7	Q9UKX7	NUP50	6	1	37.3571	0.00110749	0.000846425	31.4456	0.993103	E1 + LPS-27032022	CTRL-NoLPS-27032022	Nuclear pore complex protein Nup50 OS=Homo sapiens OX=9606 GN=NUP50 PE=1 SV=2	16.0694	0	6.94427	77.7442	33.8155	36.8549	146.545	267.945	309.188	139.699	202.449	151.105	102.705	150.481	113.543
O00273	O00273	DFFA	3	1	15.1748	1.28293e-06	4.39905e-06	31.1465	1	CTRL+LPS-27032022	CTRL-NoLPS-27032022	DNA fragmentation factor subunit alpha OS=Homo sapiens OX=9606 GN=DFFA PE=1 SV=1	70.3903	25.906	14.4235	997.232	1091.61	1359.69	818.073	780.685	823.273	889.247	822.137	1049.78	804.874	855.233	718.527
P33834	P33834	VITF3S	5	2	30.7706	0.00166393	0.00117715	26.5035	0.986809	M2 + LPS-27032022	CTRL-NoLPS-27032022	Intermediate transcription factor 3 small subunit OS=Variola virus (isolate Human/India/Ind3/1967) OX=587200 GN=VITF3S PE=2 SV=1	197.105	106.939	3.87408	1573.79	1550.94	1584.88	2778.97	2537.29	2115.73	2984.85	2591.12	2584.94	1296.65	1241.81	1091.01
P54277	P54277	PMS1	11	2	66.5121	4.74151e-09	6.01552e-08	24.6469	1	CTRL-NoLPS-27032022	M2 + LPS-27032022	PMS1 protein homolog 1 OS=Homo sapiens OX=9606 GN=PMS1 PE=1 SV=1	2807.29	2869.41	2737.63	701.775	720.387	441.157	123.105	184.396	118.918	126.335	109.444	105.617	440.321	477.072	533.781
P61619	P61619	SEC61A1	6	1	36.9606	0.000549891	0.000470322	24.1735	0.998105	M2 + LPS-27032022	CTRL-NoLPS-27032022	Protein transport protein Sec61 subunit alpha isoform 1 OS=Homo sapiens OX=9606 GN=SEC61A1 PE=1 SV=2	5894.18	689.417	6198.4	82905.9	78067.4	60140.9	110764	102717	77890.9	112036	109377	87572.7	67247.8	72213.5	13788.4
Q96P70	Q96P70	IPO9	4	2	21.9061	0.0487302	0.0178292	23.8433	0.65764	E1 + LPS-27032022	CTRL-NoLPS-27032022	Importin-9 OS=Homo sapiens OX=9606 GN=IPO9 PE=1 SV=3	17.5359	33.0618	0	274.867	161.955	108.279	517.788	434.554	254.076	427.486	439.29	8.2412	251.582	322.703	146.073
Q9BZZ5	Q9BZZ5	API5	5	2	28.1735	4.72053e-07	2.19107e-06	23.2663	1	M2 + LPS-27032022	CTRL-NoLPS-27032022	Apoptosis inhibitor 5 OS=Homo sapiens OX=9606 GN=API5 PE=1 SV=3	17.5198	30.5144	14.875	419.889	282.79	200.787	458.077	461.541	364.369	626.231	493.706	343.729	497.67	568.578	360.662
Q5JWF2	Q5JWF2	GNAS	12	1	88.9461	1.55708e-06	5.06527e-06	22.9575	1	E1 + LPS-27032022	CTRL-NoLPS-27032022	Guanine nucleotide-binding protein G(s) subunit alpha isoforms XLas OS=Homo sapiens OX=9606 GN=GNAS PE=1 SV=2	39.7382	60.1439	17.8937	811.517	803.668	961.34	720.023	938.013	1045.8	587.443	475.411	798.388	584.75	892.459	1114.97
Q9H2M9	Q9H2M9	RAB3GAP2	6	1	36.5276	2.28584e-06	6.90484e-06	21.7046	1	E1 + LPS-27032022	CTRL-NoLPS-27032022	Rab3 GTPase-activating protein non-catalytic subunit OS=Homo sapiens OX=9606 GN=RAB3GAP2 PE=1 SV=1	75.7637	37.6655	15.351	899.768	820.08	834.929	807.106	950.507	1037.51	824.536	853.169	1010.47	784.47	964.826	766.271
Q92628	Q92628	KIAA0232	7	2	37.1966	1.59957e-06	5.15939e-06	21.4424	1	M2 + LPS-27032022	CTRL-NoLPS-27032022	Uncharacterized protein KIAA0232 OS=Homo sapiens OX=9606 GN=KIAA0232 PE=1 SV=5	63.3976	42.462	19.3358	649.692	637.271	515.179	546.418	521.996	380.798	891.824	948.855	843.81	734.3	865.327	480.771
Q86W92	Q86W92	PPFIBP1	7	1	46.0144	5.77157e-08	4.57647e-07	21.1724	1	CTRL+LPS-27032022	CTRL-NoLPS-27032022	Liprin-beta-1 OS=Homo sapiens OX=9606 GN=PPFIBP1 PE=1 SV=2	39.0883	78.4793	67.456	1207.86	1288.66	1420.88	705.251	543.543	700.356	728.427	546.578	729.986	816.517	1037.26	712.903
P12916	P12916	POLG_HRV1B	10	1	60.6997	0.0109613	0.00533501	20.9937	0.879881	M2 + LPS-27032022	CTRL-NoLPS-27032022	Genome polyprotein OS=Human rhinovirus 1B OX=12129 PE=1 SV=3	97.2807	122.94	63.8591	2284.93	1791.26	479.384	2336.55	2044.05	860.771	2515.13	2512	936.756	2394.09	2129.98	148.699
P55036	P55036	PSMD4	7	1	45.1683	0.00194578	0.00133438	20.0225	0.983382	CTRL-NoLPS-27032022	E1 + LPS-27032022	26S proteasome non-ATPase regulatory subunit 4 OS=Homo sapiens OX=9606 GN=PSMD4 PE=1 SV=1	1274.7	3094.44	787.782	98.6752	95.1828	301.874	63.2892	44.7092	149.558	45.0164	55.033	245.521	68.4627	82.5635	175.141
P04439	P04439	HLA-A	8	1	61.8236	7.98695e-05	0.00010629	19.6861	0.999987	M2 + LPS-27032022	CTRL-NoLPS-27032022	HLA class I histocompatibility antigen_ A-3 alpha chain OS=Homo sapiens OX=9606 GN=HLA-A PE=1 SV=2	51.3655	80.4488	11.6812	610.057	483.963	822.012	624.571	868.404	657.812	678.892	644.503	1501.48	850.609	1130.9	835.435
P11908	P11908	PRPS2	3	1	17.143	5.88235e-09	6.99647e-08	18.5293	1	M2 + LPS-27032022	CTRL-NoLPS-27032022	Ribose-phosphate pyrophosphokinase 2 OS=Homo sapiens OX=9606 GN=PRPS2 PE=1 SV=2	55.7331	44.9218	70.2508	958.695	1043.68	1016.34	931.637	983.337	1112.21	857.444	923.549	1385.77	637.691	678.905	873.486
Q14674	Q14674	ESPL1	14	2	89.5094	0.0199816	0.00861288	18.2004	0.805429	M2 + LPS-27032022	CTRL-NoLPS-27032022	Separin OS=Homo sapiens OX=9606 GN=ESPL1 PE=1 SV=3	0	7.40543	7.32789	63.3204	54.4871	19.4097	101.026	102.38	55.0917	131.707	121.013	15.4337	106.091	113.319	15.5087
Q5MIZ7	Q5MIZ7	PPP4R3B	1	1	10.4506	3.28693e-05	5.32717e-05	18.1441	0.999999	M2 + LPS-27032022	CTRL-NoLPS-27032022	Serine/threonine-protein phosphatase 4 regulatory subunit 3B OS=Homo sapiens OX=9606 GN=PPP4R3B PE=1 SV=2	27.4306	31.92	25.6013	205.59	309.463	142.992	377.301	385.736	474.266	542.446	547.916	451.013	365.048	507.341	115.534
Q9NQ90	Q9NQ90	ANO2	3	1	19.698	0.0172845	0.00764958	17.9144	0.825409	M2 + LPS-27032022	CTRL-NoLPS-27032022	Anoctamin-2 OS=Homo sapiens OX=9606 GN=ANO2 PE=1 SV=2	22.4424	0	0	52.1857	16.2356	0	125.437	112.535	134.673	143.851	182.357	75.8333	163.247	107.375	45.5503
O76021	O76021	RSL1D1	5	3	28.0145	1.0936e-06	3.95027e-06	17.644	1	E1+M2+ LPS-27032022	CTRL+LPS-27032022	Ribosomal L1 domain-containing protein 1 OS=Homo sapiens OX=9606 GN=RSL1D1 PE=1 SV=3	361.933	391.642	266.161	15.7328	17.3491	40.0294	294.38	252.042	212.765	367.761	304.854	260.067	441.23	522.302	326.446
Q8N1F7	Q8N1F7	NUP93	6	1	37.2741	0.0050815	0.00286953	17.4597	0.943835	E1 + LPS-27032022	CTRL-NoLPS-27032022	Nuclear pore complex protein Nup93 OS=Homo sapiens OX=9606 GN=NUP93 PE=1 SV=2	63.2988	9.92185	0	403.941	370.946	353.463	487.036	519.183	272.188	518.996	381.523	260.277	402.337	490.365	165.705
P10155	P10155	RO60	8	4	46.6943	7.64605e-07	3.05686e-06	17.1456	1	M2 + LPS-27032022	CTRL-NoLPS-27032022	60 kDa SS-A/Ro ribonucleoprotein OS=Homo sapiens OX=9606 GN=RO60 PE=1 SV=2	58.4779	24.1085	21.2659	297.847	315.083	337.437	541.411	484.447	486.566	673.048	627.653	479.913	356.838	492.36	341.257
Q10471	Q10471	GALNT2	1	1	5.5155	4.00232e-06	1.10385e-05	16.9083	1	E1 + LPS-27032022	CTRL-NoLPS-27032022	Polypeptide N-acetylgalactosaminyltransferase 2 OS=Homo sapiens OX=9606 GN=GALNT2 PE=1 SV=1	34.475	92.4047	130.126	952.329	863.026	574.676	1494.35	1659.72	1191.45	1497.75	1436.92	1328.91	1177.09	1446.51	1134.88
Q9QSR3	Q9QSR3	gag-pol	4	1	26.9623	4.49041e-07	2.10999e-06	16.5672	1	E1 + LPS-27032022	CTRL-NoLPS-27032022	Gag-Pol polyprotein OS=Human immunodeficiency virus type 1 group M subtype F1 (isolate VI850) OX=388813 GN=gag-pol PE=3 SV=3	40.2964	33.9833	27.7186	132.941	87.4406	94.9096	582.091	570.694	537.038	167.881	135.486	126.101	81.7078	163.96	97.5279
Q9NRF8	Q9NRF8	CTPS2	5	1	26.6088	7.16993e-06	1.72717e-05	15.9065	1	CTRL-NoLPS-27032022	M2 + LPS-27032022	CTP synthase 2 OS=Homo sapiens OX=9606 GN=CTPS2 PE=1 SV=1	649.619	643.876	559.854	224.567	304.378	137.569	97.1001	78.5916	55.5002	20.6073	47.8402	48.0676	217.022	313.27	309.428
P08397	P08397	HMBS	5	2	35.9806	1.93204e-05	3.51843e-05	15.7817	1	M2 + LPS-27032022	CTRL-NoLPS-27032022	Porphobilinogen deaminase OS=Homo sapiens OX=9606 GN=HMBS PE=1 SV=2	85.201	41.2151	35.9463	487.35	456.782	308.537	795.227	747.639	688.386	982.048	825.947	754.36	602.737	599.54	205.458
Q00535	Q00535	CDK5	3	2	16.2458	1.25577e-12	7.73708e-11	15.1617	1	CTRL-NoLPS-27032022	M2 + LPS-27032022	Cyclin-dependent-like kinase 5 OS=Homo sapiens OX=9606 GN=CDK5 PE=1 SV=3	13846.1	13070.6	15725.4	2076.45	2033.37	2122.54	2853.45	2900.11	2757.35	1031.95	900.369	880.177	1357.81	1422.76	1307.91
Q9ULZ3	Q9ULZ3	PYCARD	1	1	6.0681	1.06451e-09	1.76158e-08	14.4441	1	E1 + LPS-27032022	CTRL-NoLPS-27032022	Apoptosis-associated speck-like protein containing a CARD OS=Homo sapiens OX=9606 GN=PYCARD PE=1 SV=2	62.3328	107.826	78.1347	1020.94	1002.46	984.387	1146.51	1230.51	1209.37	842.189	1005.09	914.023	935.845	1038.77	1028.07
P35268	P35268	RPL22	4	2	30.9486	5.20901e-08	4.21828e-07	14.3605	1	E1+M2+ LPS-27032022	CTRL+LPS-27032022	60S ribosomal protein L22 OS=Homo sapiens OX=9606 GN=RPL22 PE=1 SV=2	547.642	584.367	545.832	69.0592	74.4556	35.3671	697.413	716.219	687.343	701.896	741.841	939.228	796.553	907.707	864.569
P78386	P78386	KRT85	9	1	62.0041	0.000232955	0.000251509	14.3092	0.999726	M2 + LPS-27032022	CTRL-NoLPS-27032022	Keratin_ type II cuticular Hb5 OS=Homo sapiens OX=9606 GN=KRT85 PE=1 SV=1	15.5294	11.1393	7.89467	86.5761	89.5015	104.339	139.864	112.637	35.3718	211.332	199.986	83.2558	105.477	119.649	81.4247
Q9UIW2;O60884	Q9UIW2	PLXNA1	8	2	42.5525	0.0107558	0.00525515	14.1699	0.881871	E1 + LPS-27032022	CTRL-NoLPS-27032022	Plexin-A1 OS=Homo sapiens OX=9606 GN=PLXNA1 PE=1 SV=3	63.5171	1.54436	46.8606	422.626	339.882	142.199	581.423	625.242	379.255	510.104	572.771	292.127	498.744	556.217	152.899
P52468	P52468	U43	6	2	33.4848	7.82223e-06	1.81605e-05	13.9474	1	E1 + LPS-27032022	CTRL-NoLPS-27032022	DNA primase OS=Human herpesvirus 7 (strain JI) OX=57278 GN=U43 PE=3 SV=1	33.9729	92.2348	39.5461	510.404	435.81	367.827	876.845	762.176	672.806	657.088	543.265	469.166	464.227	463.352	243.237
O95395	O95395	GCNT3	2	1	10.7502	0.00997931	0.00494558	13.75	0.889533	M2 + LPS-27032022	CTRL-NoLPS-27032022	Beta-1_3-galactosyl-O-glycosyl-glycoprotein beta-1_6-N-acetylglucosaminyltransferase 3 OS=Homo sapiens OX=9606 GN=GCNT3 PE=2 SV=1	0	58.8781	9.13678	216.251	233.691	133.496	174.521	269.011	143.82	166.356	315.471	453.38	169.222	311.817	243.143
O94979	O94979	SEC31A	7	4	51.8004	0.000908167	0.000715644	13.2244	0.995103	E1 + LPS-27032022	CTRL-NoLPS-27032022	Protein transport protein Sec31A OS=Homo sapiens OX=9606 GN=SEC31A PE=1 SV=3	826.826	714.865	941.858	3438.78	2260.35	1203.03	14759.1	12910.3	5174.12	1946.15	1452.3	861.824	2955.63	1683.38	891.672
Q8TCU6	Q8TCU6	PREX1	6	3	29.5033	0.103812	0.032817	12.1884	0.508507	M2 + LPS-27032022	CTRL-NoLPS-27032022	Phosphatidylinositol 3_4_5-trisphosphate-dependent Rac exchanger 1 protein OS=Homo sapiens OX=9606 GN=PREX1 PE=1 SV=3	56.1854	52.1434	11.5531	201.931	144.227	41.7856	537.579	483.366	285.514	760.782	563.659	136.726	365.932	264.881	8.5097
Q7RTR0	Q7RTR0	NLRP9	3	1	17.0899	2.6219e-08	2.37599e-07	12.1555	1	E1 + LPS-27032022	CTRL-NoLPS-27032022	NACHT_ LRR and PYD domains-containing protein 9 OS=Homo sapiens OX=9606 GN=NLRP9 PE=1 SV=1	793.842	740.451	910.977	2075.03	2204.43	2777.48	8869.49	9680.51	11173.5	4180.78	4447.91	6081.99	1775.46	2128.61	2461.55
Q9QBZ9	Q9QBZ9	gag-pol	8	1	43.1009	0.0258561	0.010677	12.1158	0.766905	E1 + LPS-27032022	CTRL+LPS-27032022	Gag-Pol polyprotein OS=Human immunodeficiency virus type 1 group M subtype K (isolate 97ZR-EQTB11) OX=388907 GN=gag-pol PE=3 SV=2	236.803	314.465	306.394	51.2058	28.5893	7.66956	302.187	379.947	377.571	144.105	75.402	28.9218	185.841	45.7005	4.29732
Q8NBX0	Q8NBX0	SCCPDH	2	1	11.5597	0.000446199	0.000402434	12.0103	0.998771	CTRL-NoLPS-27032022	E1 + LPS-27032022	Saccharopine dehydrogenase-like oxidoreductase OS=Homo sapiens OX=9606 GN=SCCPDH PE=1 SV=1	359.166	233.781	490.813	151.549	242.908	185.582	39.8236	8.57891	41.8331	103.302	107.33	109.208	158.608	177.923	109.118
Q15005	Q15005	SPCS2	6	2	33.5889	8.31559e-06	1.90662e-05	11.5199	1	E1 + LPS-27032022	CTRL-NoLPS-27032022	Signal peptidase complex subunit 2 OS=Homo sapiens OX=9606 GN=SPCS2 PE=1 SV=3	30.8669	21.1158	30.7678	194.35	155.354	121.828	388.179	373.37	191.732	310.597	260.712	203.074	265.991	245.438	143.554
Q99829	Q99829	CPNE1	7	5	44.1787	4.39812e-10	9.17259e-09	11.4499	1	E1 + LPS-27032022	CTRL-NoLPS-27032022	Copine-1 OS=Homo sapiens OX=9606 GN=CPNE1 PE=1 SV=1	310.576	257.752	285.829	1943.75	1967.39	1709.26	3747.25	3392.43	2640.32	2474.15	2395.55	2456.31	1623.97	1745.28	1529.77
Q08209	Q08209	PPP3CA	4	2	20.7416	0.025299	0.010512	11.3884	0.770305	CTRL-NoLPS-27032022	M2 + LPS-27032022	Serine/threonine-protein phosphatase 2B catalytic subunit alpha isoform OS=Homo sapiens OX=9606 GN=PPP3CA PE=1 SV=1	661.098	7538.34	10112.8	647.039	604.614	666.623	631.59	529.197	693.511	505.869	547.642	554.47	514.814	533.482	680.714
Q14651	Q14651	PLS1	16	4	110.749	1.42297e-12	7.73708e-11	11.1636	1	M2 + LPS-27032022	CTRL-NoLPS-27032022	Plastin-1 OS=Homo sapiens OX=9606 GN=PLS1 PE=1 SV=2	1198.59	1009.64	1049.89	5372.52	5218.2	5426.28	8714.73	8576.42	7862.65	11643.8	11998.6	12730.1	7855.44	8654.75	8044.42
Q15286	Q15286	RAB35	6	1	49.9176	0.116408	0.0358171	10.8854	0.485025	E1+M2+ LPS-27032022	CTRL+LPS-27032022	Ras-related protein Rab-35 OS=Homo sapiens OX=9606 GN=RAB35 PE=1 SV=1	140.38	126.357	142.806	24.6649	0	15.9729	62.4266	89.3097	0	76.92	147.23	55.8563	148.478	126.855	167.023
Q86Y91	Q86Y91	KIF18B	4	2	22.1352	0.00374753	0.00224621	10.7991	0.960476	CTRL+LPS-27032022	CTRL-NoLPS-27032022	Kinesin-like protein KIF18B OS=Homo sapiens OX=9606 GN=KIF18B PE=1 SV=4	93.3058	37.248	26.6685	1000.56	499.857	197.443	272.753	216.81	178.491	203.887	178.465	163.585	307.682	418.352	152.227
P61758	P61758	VBP1	5	3	32.533	1.04706e-07	6.87105e-07	10.7097	1	M2 + LPS-27032022	CTRL-NoLPS-27032022	Prefoldin subunit 3 OS=Homo sapiens OX=9606 GN=VBP1 PE=1 SV=4	310.128	199.888	142.757	1416.33	1315.31	1453.89	2228.79	2106.48	1983.35	2306.59	2298.16	2386.25	1561.08	1587.5	1300.86
P20591	P20591	MX1	13	5	95.3549	1.41829e-05	2.85367e-05	10.3773	1	E1+M2+ LPS-27032022	CTRL-NoLPS-27032022	Interferon-induced GTP-binding protein Mx1 OS=Homo sapiens OX=9606 GN=MX1 PE=1 SV=4	134.653	209.793	234.768	1100.82	1084.9	591.264	899.717	877.605	1207.04	798.474	726.26	799.242	2286.36	2410.48	1313.86
Q8NBJ5	Q8NBJ5	COLGALT1	2	1	11.1383	9.47774e-05	0.000123538	10.375	0.999978	E1 + LPS-27032022	CTRL-NoLPS-27032022	Procollagen galactosyltransferase 1 OS=Homo sapiens OX=9606 GN=COLGALT1 PE=1 SV=1	92.2574	18.682	61.5313	491.4	540.469	271.432	640.637	648.656	500.09	591.305	584.157	528.154	619.069	501.035	450.56
O14933	O14933	UBE2L6	4	1	35.619	7.75172e-07	3.05686e-06	10.34	1	E1+M2+ LPS-27032022	CTRL-NoLPS-27032022	Ubiquitin/ISG15-conjugating enzyme E2 L6 OS=Homo sapiens OX=9606 GN=UBE2L6 PE=1 SV=4	432.944	230.229	159.453	2294.85	2244.49	2721.08	2687.19	2315.15	2175.64	2843.74	2459.96	2605.88	2688.03	2966.32	2851.63
O00499	O00499	BIN1	4	2	27.1771	0.000672821	0.000561582	10.1349	0.997182	M2 + LPS-27032022	CTRL-NoLPS-27032022	Myc box-dependent-interacting protein 1 OS=Homo sapiens OX=9606 GN=BIN1 PE=1 SV=1	59.9837	20.8225	8.12666	282.218	202.376	131.023	309.276	251.587	159.692	392.044	306.544	202.736	282.132	325.051	201.093
Q9NS69	Q9NS69	TOMM22	3	1	18.3558	4.00307e-05	6.14356e-05	9.85272	0.999999	CTRL-NoLPS-27032022	E1 + LPS-27032022	Mitochondrial import receptor subunit TOM22 homolog OS=Homo sapiens OX=9606 GN=TOMM22 PE=1 SV=3	588.178	674.408	787.149	299.138	262.37	272.971	50.8176	73.9687	83.2511	46.3162	64.6642	126.206	218.799	319.171	123.438
Q9NZL4	Q9NZL4	HSPBP1	3	1	15.8668	3.53453e-06	9.96497e-06	9.73142	1	E1 + LPS-27032022	CTRL-NoLPS-27032022	Hsp70-binding protein 1 OS=Homo sapiens OX=9606 GN=HSPBP1 PE=1 SV=2	41.0235	50.8218	25.158	230.904	155.707	285.853	420.997	441.911	275.7	411.718	397.421	314.522	322.025	319.155	242.112
P03303	P03303	POLG_HRV14	7	1	38.4028	5.98514e-07	2.54829e-06	9.46112	1	CTRL+LPS-27032022	CTRL-NoLPS-27032022	Genome polyprotein OS=Human rhinovirus 14 OX=12131 PE=1 SV=3	192.155	172.017	281.465	2158.18	2069.87	1880.4	880.364	974.794	1030.02	756.929	745.892	972.284	819.534	1408.93	1080.47
P01116	P01116	KRAS	2	2	9.8632	4.33301e-09	5.75665e-08	9.41316	1	CTRL+LPS-27032022	E1+M2+ LPS-27032022	GTPase KRas OS=Homo sapiens OX=9606 GN=KRAS PE=1 SV=1	734.167	795.498	995.552	851.336	874.477	982.591	660.375	729.556	904.939	711.229	732.078	894.861	98.4922	104.403	84.8301
H3BNL1	H3BNL1	C3orf84	2	1	13.2859	1.14854e-08	1.18147e-07	9.38165	1	CTRL-NoLPS-27032022	M2 + LPS-27032022	Uncharacterized protein C3orf84 OS=Homo sapiens OX=9606 GN=C3orf84 PE=2 SV=1	2984.92	3290.3	3271.76	1214.63	1223.02	1039.18	518.613	481.596	343.107	358.832	366.757	292.033	685.509	686.088	565.955
Q99627	Q99627	COPS8	2	1	17.8521	0.00127406	0.000948962	9.31133	0.99131	CTRL-NoLPS-27032022	M2 + LPS-27032022	COP9 signalosome complex subunit 8 OS=Homo sapiens OX=9606 GN=COPS8 PE=1 SV=1	741.033	610.808	299.947	411.456	523.79	392.177	112.326	119.054	60.9531	91.0429	51.4861	34.8664	424.743	414.377	95.2903
O75448	O75448	MED24	4	1	28.7956	0.125702	0.0378806	9.23755	0.469227	E1+M2+ LPS-27032022	CTRL-NoLPS-27032022	Mediator of RNA polymerase II transcription subunit 24 OS=Homo sapiens OX=9606 GN=MED24 PE=1 SV=1	32.5304	19.0438	0.145484	142.091	171.649	91.2616	99.6425	161.974	148.248	146.548	156.191	30.6128	237.797	232.029	7.93723
O14556	O14556	GAPDHS	6	1	56.0756	0.0451922	0.016781	9.21185	0.671575	M2 + LPS-27032022	CTRL-NoLPS-27032022	Glyceraldehyde-3-phosphate dehydrogenase_ testis-specific OS=Homo sapiens OX=9606 GN=GAPDHS PE=1 SV=2	6.02641	6.21039	7.57857	31.3797	31.1057	5.71294	54.4816	27.7933	23.0492	65.3934	102.365	14.7784	26.1557	37.4847	18.845
Q8N7R7	Q8N7R7	CCNYL1	3	1	23.15	0.277552	0.072059	9.07959	0.308111	CTRL-NoLPS-27032022	E1 + LPS-27032022	Cyclin-Y-like protein 1 OS=Homo sapiens OX=9606 GN=CCNYL1 PE=1 SV=2	186.099	132.367	173.576	39.6271	12.9447	134.062	11.1268	20.4896	22.5757	7.23631	19.6168	135.319	4.73621	0	195.466
Q9C005	Q9C005	DPY30	2	2	19.0612	8.20847e-08	5.89474e-07	8.45541	1	M2 + LPS-27032022	CTRL-NoLPS-27032022	Protein dpy-30 homolog OS=Homo sapiens OX=9606 GN=DPY30 PE=1 SV=1	78.2311	92.58	61.4396	475.492	420.033	377.354	571.619	514.076	381.39	710.185	684.927	568.661	577.221	556.534	473.945
Q14344	Q14344	GNA13	6	1	34.5213	0.00426414	0.00250458	8.36537	0.953953	E1+M2+ LPS-27032022	CTRL+LPS-27032022	Guanine nucleotide-binding protein subunit alpha-13 OS=Homo sapiens OX=9606 GN=GNA13 PE=1 SV=2	749.934	643.968	515.882	87.399	99.2817	104.63	1022.06	1106.33	201.876	973.236	924.622	424.166	826.714	1202.82	407.382
P68366	P68366	TUBA4A	18	1	281.572	5.18959e-08	4.21828e-07	8.32084	1	E1 + LPS-27032022	CTRL-NoLPS-27032022	Tubulin alpha-4A chain OS=Homo sapiens OX=9606 GN=TUBA4A PE=1 SV=1	215.696	260.615	143.927	960.651	959.469	911.195	1629.21	1793.54	1738.15	1479.16	1600.37	1892.82	1135.27	1179.49	1325.92
A9Q1K8	A9Q1K8	VP2_ROTB2	3	1	17.4861	0.000642552	0.000537496	8.20917	0.997421	CTRL-NoLPS-27032022	M2 + LPS-27032022	Inner capsid protein VP2 OS=Rotavirus X (isolate RVX/Human/Bangladesh/NADRV-B219/2002/GXP[X]) OX=348136 PE=2 SV=1	496.536	547.205	533.716	180.847	227.177	193.002	108.191	91.9685	113.281	82.5092	91.1179	18.5309	225.684	179.466	145.456
Q9NX40	Q9NX40	OCIAD1	1	1	5.474	2.83955e-07	1.54394e-06	8.02176	1	CTRL-NoLPS-27032022	M2 + LPS-27032022	OCIA domain-containing protein 1 OS=Homo sapiens OX=9606 GN=OCIAD1 PE=1 SV=1	790.691	671.946	694.017	366.159	425.211	368.074	93.1414	126.435	114.59	72.2923	88.3887	108.17	200.751	201.394	121.195
P07919	P07919	UQCRH	1	1	14.5665	0.00174786	0.0012274	8.01834	0.985801	CTRL+LPS-27032022	CTRL-NoLPS-27032022	Cytochrome b-c1 complex subunit 6_ mitochondrial OS=Homo sapiens OX=9606 GN=UQCRH PE=1 SV=2	282.398	178.45	42.0723	1108.49	1260.83	1663.27	583.444	543.218	466.461	541.854	545.695	1053.77	917.739	977.516	749.519
Q9P2N2	Q9P2N2	ARHGAP28	3	2	15.8766	0.000313747	0.000313425	7.90796	0.999438	E1 + LPS-27032022	CTRL-NoLPS-27032022	Rho GTPase-activating protein 28 OS=Homo sapiens OX=9606 GN=ARHGAP28 PE=1 SV=3	89.4414	85.6463	15.902	460.583	430.149	419.689	626.536	450.228	433.574	491.26	466.66	546.136	443.078	479.064	466.83
Q9UDY6	Q9UDY6	TRIM10	6	2	38.5555	7.63814e-06	1.79453e-05	7.70531	1	E1 + LPS-27032022	CTRL-NoLPS-27032022	Tripartite motif-containing protein 10 OS=Homo sapiens OX=9606 GN=TRIM10 PE=1 SV=3	162.846	85.7009	107.298	719.018	731.742	652.653	1006.22	850.162	885.506	889.481	887.727	752.2	725.36	1012.62	421.617
Q5JQF8	Q5JQF8	PABPC1L2A	1	1	4.7149	7.46441e-06	1.77563e-05	7.6842	1	CTRL+LPS-27032022	M2 + LPS-27032022	Polyadenylate-binding protein 1-like 2 OS=Homo sapiens OX=9606 GN=PABPC1L2A PE=2 SV=1	1929.93	1639.48	1701.4	2441.86	2402.75	2907.95	151.252	437.673	422.374	387.563	332.475	288.858	1206.67	1209.57	1380.48
O60869	O60869	EDF1	1	1	5.8718	0.0372891	0.0142638	7.49328	0.706054	E1+M2+ LPS-27032022	CTRL+LPS-27032022	Endothelial differentiation-related factor 1 OS=Homo sapiens OX=9606 GN=EDF1 PE=1 SV=1	62.0703	187.739	18.6776	38.9497	62.6881	24.4907	308.409	45.2408	181.419	309.924	228.677	121.576	346.972	365.664	232.48
Q96FJ2	Q96FJ2	DYNLL2	4	1	22.4041	0.0911575	0.0296735	7.41429	0.535	E1+M2+ LPS-27032022	CTRL-NoLPS-27032022	Dynein light chain 2_ cytoplasmic OS=Homo sapiens OX=9606 GN=DYNLL2 PE=1 SV=1	27.2003	26.2536	29.0132	101.189	56.2072	39.7969	284.595	180.691	56.2907	233.738	277.322	29.6989	332.933	209.792	68.7112
O95394	O95394	PGM3	5	2	32.0745	0.000788777	0.000638756	7.34773	0.996203	M2 + LPS-27032022	CTRL-NoLPS-27032022	Phosphoacetylglucosamine mutase OS=Homo sapiens OX=9606 GN=PGM3 PE=1 SV=1	323.776	79.049	32.9884	1187.14	1066.83	941.947	1074.15	1128.43	873.816	1131.83	1122.48	947.935	884.768	1020.57	716.572
Q2TAC2	Q2TAC2	CCDC57	3	1	15.071	0.00706056	0.00372719	7.31514	0.92058	CTRL-NoLPS-27032022	M2 + LPS-27032022	Coiled-coil domain-containing protein 57 OS=Homo sapiens OX=9606 GN=CCDC57 PE=1 SV=3	171.333	168.885	339.104	144.416	96.7442	84.9925	59.6685	83.4438	13.0307	28.0694	39.6755	25.1205	87.6748	78.3916	48.7783
O94826	O94826	TOMM70	10	4	67.8094	3.48022e-10	8.27875e-09	7.26308	1	M2 + LPS-27032022	CTRL-NoLPS-27032022	Mitochondrial import receptor subunit TOM70 OS=Homo sapiens OX=9606 GN=TOMM70 PE=1 SV=1	601.224	478.336	484.98	1770.44	1597	1857.65	3587.2	3364.22	3088.9	3730.2	3740.89	3892.29	2118.04	2423.21	2143.06
Q9BY32	Q9BY32	ITPA	3	2	15.9183	0.124974	0.0377775	7.25677	0.470422	E1 + LPS-27032022	CTRL-NoLPS-27032022	Inosine triphosphate pyrophosphatase OS=Homo sapiens OX=9606 GN=ITPA PE=1 SV=2	57.1609	138.682	110.766	292.643	229.21	62.5464	1064.05	896.225	264.722	713.466	739.119	113.55	460.276	491.616	94.9505
Q86T23	Q86T23	CROCCP2	1	1	5.3313	0.00565897	0.003117	7.17713	0.936861	CTRL+LPS-27032022	CTRL-NoLPS-27032022	Putative ciliary rootlet coiled-coil protein-like 1 protein OS=Homo sapiens OX=9606 GN=CROCCP2 PE=5 SV=1	150.342	40.6746	42.7075	527.985	568.614	580.868	257.757	281.525	236.119	243.206	226.651	149.379	338.017	353.591	85.6208
P11137	P11137	MAP2	4	2	26.501	1.41926e-07	8.76468e-07	7.03913	1	CTRL-NoLPS-27032022	M2 + LPS-27032022	Microtubule-associated protein 2 OS=Homo sapiens OX=9606 GN=MAP2 PE=1 SV=4	2635.93	2326.45	2283.93	891.384	710.89	587.366	2402.23	2605.81	1727.75	361.852	350.754	316.826	525.884	345.811	483.909
P50402	P50402	EMD	4	2	22.0135	0.000265355	0.000275194	6.91374	0.999623	CTRL-NoLPS-27032022	M2 + LPS-27032022	Emerin OS=Homo sapiens OX=9606 GN=EMD PE=1 SV=1	406.478	340.003	351.989	96.4866	151.712	192.827	64.7402	52.9864	141.414	49.9469	60.1715	48.7636	34.6233	84.5559	61.7195
P51153	P51153	RAB13	4	2	26.5429	0.000370182	0.000349241	6.8611	0.999182	E1 + LPS-27032022	CTRL-NoLPS-27032022	Ras-related protein Rab-13 OS=Homo sapiens OX=9606 GN=RAB13 PE=1 SV=1	168.661	129.237	61.5063	569.84	521.387	451.294	917.78	902.474	645.655	710.527	761.186	669.619	684.901	702.891	254.641
O60242	O60242	ADGRB3	4	1	19.7375	1.04316e-07	6.87105e-07	6.82393	1	M2 + LPS-27032022	CTRL-NoLPS-27032022	Adhesion G protein-coupled receptor B3 OS=Homo sapiens OX=9606 GN=ADGRB3 PE=1 SV=2	103.932	156.708	95.4515	469.746	477.581	437.645	516.427	410.464	423.844	795.451	843.006	791.488	583.928	673.495	716.345
Q9HB58	Q9HB58	SP110	1	1	4.6804	0.110515	0.0343371	6.6526	0.495689	E1 + LPS-27032022	CTRL-NoLPS-27032022	Sp110 nuclear body protein OS=Homo sapiens OX=9606 GN=SP110 PE=1 SV=5	16.1654	22.2985	13.6046	35.9007	16.8893	24.4869	117.052	97.9454	131.392	102.495	116.904	19.8602	22.5941	39.6063	0
Q13740	Q13740	ALCAM	5	1	34.0531	1.05983e-09	1.76158e-08	6.38051	1	CTRL-NoLPS-27032022	M2 + LPS-27032022	CD166 antigen OS=Homo sapiens OX=9606 GN=ALCAM PE=1 SV=2	2834.79	2655.52	2992.6	2031.86	2066.72	2171	590.046	630.273	461.11	491.321	417.313	420.87	1011.98	1143.77	1100.3
P61077;P62837;P51668;Q9Y2X8	P61077	UBE2D3	2	2	14.6289	7.55198e-05	0.000100854	6.0624	0.999989	M2 + LPS-27032022	CTRL-NoLPS-27032022	Ubiquitin-conjugating enzyme E2 D3 OS=Homo sapiens OX=9606 GN=UBE2D3 PE=1 SV=1	347.768	408.05	130.674	1305.35	1314.12	947.869	1497.07	1385.43	1129.01	1831.52	1739.27	1803.48	1551.82	1689.37	1698.69
Q02413	Q02413	DSG1	7	3	35.7321	4.92172e-07	2.23329e-06	6.03449	1	M2 + LPS-27032022	CTRL-NoLPS-27032022	Desmoglein-1 OS=Homo sapiens OX=9606 GN=DSG1 PE=1 SV=2	454.921	352.94	286.61	1218.4	1304.82	1025.52	1553.9	1331.77	1144.32	2321.52	2137.7	2145.35	1130.16	1146.16	941.775
Q8TAV0	Q8TAV0	FAM76A	3	1	16.29	3.86921e-06	1.07493e-05	6.00407	1	M2 + LPS-27032022	CTRL-NoLPS-27032022	Protein FAM76A OS=Homo sapiens OX=9606 GN=FAM76A PE=2 SV=1	328.577	254.028	220.63	866.832	942.695	1580.79	1314.35	1446.87	1314.58	1346.37	1475.69	2000.62	1422.74	1336.5	1695.11
O75367	O75367	MACROH2A1	8	2	53.4989	0.0025958	0.00168164	5.8887	0.975197	CTRL+LPS-27032022	CTRL-NoLPS-27032022	Core histone macro-H2A.1 OS=Homo sapiens OX=9606 GN=H2AFY PE=1 SV=4	141.998	77.5536	17.8907	512.92	409.849	475.456	262.212	269.33	235.823	292.899	217.321	301.837	441.671	450.198	393.886
P30566	P30566	ADSL	5	2	27.9716	9.74771e-06	2.14454e-05	5.85227	1	M2 + LPS-27032022	CTRL-NoLPS-27032022	Adenylosuccinate lyase OS=Homo sapiens OX=9606 GN=ADSL PE=1 SV=2	188.644	113.825	79.1036	492.869	422.358	481.83	718.843	753.894	754.745	715.19	681.479	836.4	481.493	555.098	364.681
Q9UNZ2	Q9UNZ2	NSFL1C	9	3	63.1396	1.60897e-09	2.55162e-08	5.81724	1	CTRL-NoLPS-27032022	E1 + LPS-27032022	NSFL1 cofactor p47 OS=Homo sapiens OX=9606 GN=NSFL1C PE=1 SV=2	3775.22	4033.39	3786.93	1436.97	1348.26	1279.31	579.051	725.134	689.12	748.714	725.445	769.693	839.085	1035.16	1071.88
Q9P217	Q9P217	ZSWIM5	3	1	15.7934	4.18895e-07	2.01816e-06	5.77699	1	E1 + LPS-27032022	CTRL-NoLPS-27032022	Zinc finger SWIM domain-containing protein 5 OS=Homo sapiens OX=9606 GN=ZSWIM5 PE=2 SV=2	119.212	112.692	95.7689	401.822	390.607	377.95	610.033	646.136	636.8	465.148	482.971	451.357	500.637	587.306	325.547
P55010	P55010	EIF5	8	5	45.809	7.44384e-07	3.01403e-06	5.45277	1	E1 + LPS-27032022	CTRL-NoLPS-27032022	Eukaryotic translation initiation factor 5 OS=Homo sapiens OX=9606 GN=EIF5 PE=1 SV=2	321.586	307.821	214.673	1213.98	1244.44	903.477	1375.35	1341.71	1885.52	1333.68	1274.76	1595.18	1403.96	1449.52	1642.98
P11802	P11802	CDK4	1	1	5.832	0.0293741	0.0118432	5.39105	0.746479	M2 + LPS-27032022	CTRL-NoLPS-27032022	Cyclin-dependent kinase 4 OS=Homo sapiens OX=9606 GN=CDK4 PE=1 SV=2	83.326	33.33	28.2435	154.117	87.8114	10.6915	252.614	217.5	139.882	268.118	283.34	229.702	155.761	197.439	191.744
Q9Y5X1	Q9Y5X1	SNX9	4	3	22.6571	0.00577355	0.00315865	5.36166	0.935495	E1+M2+ LPS-27032022	CTRL-NoLPS-27032022	Sorting nexin-9 OS=Homo sapiens OX=9606 GN=SNX9 PE=1 SV=1	51.2782	203.14	34.5809	277.311	241.524	150.629	436.692	425.829	221.243	570.686	591.277	370.494	669.896	590.68	288.939
Q4G0S4	Q4G0S4	CYP27C1	2	1	9.9622	0.000311257	0.000312578	5.31992	0.999449	E1+M2+ LPS-27032022	E1 + LPS-27032022	Cytochrome P450 27C1 OS=Homo sapiens OX=9606 GN=CYP27C1 PE=1 SV=2	86.2516	108.902	145.886	113.685	94.2444	100.822	66.4745	137.987	66.2343	80.5774	127.623	75.2878	511.997	631.116	296.97
P35270	P35270	SPR	3	2	15.762	0.000327322	0.000322099	5.24265	0.999381	M2 + LPS-27032022	CTRL-NoLPS-27032022	Sepiapterin reductase OS=Homo sapiens OX=9606 GN=SPR PE=1 SV=1	72.2869	179.482	47.1135	348.022	340.74	439.168	425.122	453.205	466.635	464.994	465.805	636.135	280.809	267.485	317.789
P36871	P36871	PGM1	20	12	142.399	5.35798e-09	6.57837e-08	5.21915	1	E1+M2+ LPS-27032022	CTRL-NoLPS-27032022	Phosphoglucomutase-1 OS=Homo sapiens OX=9606 GN=PGM1 PE=1 SV=3	989.493	927.493	998.304	3701.25	3608.45	4457.11	3818.76	3705.8	4158.58	4388.49	4633.22	5519.76	4568.26	4990.25	5656.82
Q16795	Q16795	NDUFA9	2	2	16.5067	0.000291884	0.000296201	5.15782	0.999526	E1 + LPS-27032022	CTRL+LPS-27032022	NADH dehydrogenase [ubiquinone] 1 alpha subcomplex subunit 9_ mitochondrial OS=Homo sapiens OX=9606 GN=NDUFA9 PE=1 SV=2	900.822	885.67	1017.87	724.421	714.296	730.05	4413.59	4519.03	2253.48	1854.18	1946.96	939.874	1076.6	1090.91	700.526
Q9BVG4	Q9BVG4	PBDC1	1	1	5.5113	1.23062e-07	7.8064e-07	5.10604	1	CTRL+LPS-27032022	CTRL-NoLPS-27032022	Protein PBDC1 OS=Homo sapiens OX=9606 GN=PBDC1 PE=1 SV=1	8162.73	6554.03	4799.14	32848.2	33661	33139.7	30821.9	30830.4	28657.4	27575.6	27819.6	33023.6	27438.3	30851	31742.3
Q86TI0	Q86TI0	TBC1D1	4	2	34.1787	9.07609e-05	0.000119118	5.08146	0.999981	CTRL+LPS-27032022	E1+M2+ LPS-27032022	TBC1 domain family member 1 OS=Homo sapiens OX=9606 GN=TBC1D1 PE=1 SV=2	244.35	296.058	304.636	891.387	1015.31	988.519	227.739	215.201	258.344	213.821	140.691	258.811	184.734	107.524	277.503
Q6UWY5	Q6UWY5	OLFML1	3	1	14.9225	6.91569e-08	5.16111e-07	5.07033	1	CTRL-NoLPS-27032022	E1 + LPS-27032022	Olfactomedin-like protein 1 OS=Homo sapiens OX=9606 GN=OLFML1 PE=1 SV=2	12676.1	10842.7	12256.6	9212.62	9408.54	11126.6	2338.5	2202.59	2514.73	5956.85	5741.48	7633.13	7278.66	8166.91	9586.91
Q9HBJ7	Q9HBJ7	USP29	5	2	29.2079	0.0264054	0.0108299	5.05487	0.763599	E1+M2+ LPS-27032022	CTRL-NoLPS-27032022	Ubiquitin carboxyl-terminal hydrolase 29 OS=Homo sapiens OX=9606 GN=USP29 PE=2 SV=1	16.0701	24.6048	44.3807	84.6807	80.9417	23.3638	111.453	142.465	62.4506	104.428	115.922	58.217	236.345	91.756	101.845
O00629	O00629	KPNA4	3	2	16.9782	0.00429112	0.00251654	5.01735	0.953614	E1 + LPS-27032022	CTRL-NoLPS-27032022	Importin subunit alpha-3 OS=Homo sapiens OX=9606 GN=KPNA4 PE=1 SV=1	100.836	81.3418	101.724	243.931	275.01	192.52	542.558	480.098	401.778	497.312	475.234	122.64	361.679	410.435	285.688
Q9HCD6	Q9HCD6	TANC2	15	3	102.277	0.00196697	0.00134497	4.86202	0.98312	CTRL-NoLPS-27032022	E1 + LPS-27032022	Protein TANC2 OS=Homo sapiens OX=9606 GN=TANC2 PE=1 SV=3	6722.61	7891.52	9813.76	3448.21	4044.11	5041.5	1305.87	1598.93	2119.42	1749.1	2135.37	4412.11	2204.69	2760.58	5066.57
Q8WV92	Q8WV92	MITD1	2	1	10.835	0.000536893	0.000461277	4.84104	0.998194	E1 + LPS-27032022	CTRL-NoLPS-27032022	MIT domain-containing protein 1 OS=Homo sapiens OX=9606 GN=MITD1 PE=1 SV=1	436.234	441.594	134.405	1187.36	1320.05	938.64	1628.35	1521.25	1750.66	1358.79	1307.45	1442.71	1140.13	1186.11	927.765
P49915	P49915	GMPS	23	8	153.632	8.79666e-05	0.000116253	4.81355	0.999983	E1 + LPS-27032022	CTRL-NoLPS-27032022	GMP synthase [glutamine-hydrolyzing] OS=Homo sapiens OX=9606 GN=GMPS PE=1 SV=1	151.757	139.151	103.042	661.253	586.987	499.965	764.9	718.154	413.244	678.671	736.332	461.222	698.143	577.745	376.827
P00441	P00441	SOD1	10	7	110.245	5.40591e-07	2.35956e-06	4.81248	1	CTRL+LPS-27032022	CTRL-NoLPS-27032022	Superoxide dismutase [Cu-Zn] OS=Homo sapiens OX=9606 GN=SOD1 PE=1 SV=2	2924.53	2059.45	2479.7	13366.8	12212.6	10339.5	12201.5	12450.1	9667.52	11884	12199	10239.4	10510	12508.4	8504.87
Q13098	Q13098	GPS1	8	2	55.6372	7.36511e-07	3.01403e-06	4.78676	1	CTRL-NoLPS-27032022	CTRL+LPS-27032022	COP9 signalosome complex subunit 1 OS=Homo sapiens OX=9606 GN=GPS1 PE=1 SV=4	828.411	747.649	943.144	171.244	201.991	153.051	243.698	227.365	263.526	247.799	269.398	338.506	205.337	187.181	265.885
Q8TBF2	Q8TBF2	PRXL2B	2	1	23.3604	3.68772e-09	5.39838e-08	4.78535	1	CTRL-NoLPS-27032022	E1 + LPS-27032022	Prostamide/prostaglandin F synthase OS=Homo sapiens OX=9606 GN=PRXL2B PE=1 SV=1	31241.4	29390.7	36822.3	20763.1	20383.5	23103.4	6772.43	6786.29	6806.45	8544.61	8450.52	9630.74	10817.1	13140.4	13079.6
P98082	P98082	DAB2	2	1	10.6613	0.00393494	0.00234011	4.77434	0.9581	CTRL+LPS-27032022	CTRL-NoLPS-27032022	Disabled homolog 2 OS=Homo sapiens OX=9606 GN=DAB2 PE=1 SV=3	232.109	183.577	71.9049	500.327	856.68	970.917	341.777	334.796	613.647	407.738	368.469	547.732	409.679	415.452	496.702
P06756	P06756	ITGAV	17	8	101.582	2.26893e-06	6.90484e-06	4.75747	1	M2 + LPS-27032022	CTRL-NoLPS-27032022	Integrin alpha-V OS=Homo sapiens OX=9606 GN=ITGAV PE=1 SV=2	1740.14	1483.84	2190.41	4348.03	4857.12	5783.58	6333.06	6463.67	7475.31	7432.67	7747.36	10578.8	6699.57	7192.01	9242.06
Q92688	Q92688	ANP32B	10	2	87.7133	6.18355e-08	4.80308e-07	4.72513	1	CTRL+LPS-27032022	CTRL-NoLPS-27032022	Acidic leucine-rich nuclear phosphoprotein 32 family member B OS=Homo sapiens OX=9606 GN=ANP32B PE=1 SV=1	991.322	983.652	1181.3	4682.08	4903.73	5328.01	1220.69	1252.06	1333.33	1534.1	1548.99	1932.32	2103.34	2434.94	2890.75
O94906	O94906	PRPF6	5	1	28.895	0.0182028	0.00796336	4.7104	0.81842	E1+M2+ LPS-27032022	CTRL-NoLPS-27032022	Pre-mRNA-processing factor 6 OS=Homo sapiens OX=9606 GN=PRPF6 PE=1 SV=1	171.87	36.0021	39.0812	226.506	386.579	283.223	411.642	337.217	405.041	405.745	381.51	207.911	577.768	461.792	123.687
Q86SX6	Q86SX6	GLRX5	1	1	5.4963	0.0754346	0.0254369	4.68861	0.573111	E1 + LPS-27032022	CTRL-NoLPS-27032022	Glutaredoxin-related protein 5_ mitochondrial OS=Homo sapiens OX=9606 GN=GLRX5 PE=1 SV=2	212.052	98.3091	79.1176	484.574	255.302	148.727	708.008	723.266	394.84	839.139	629.922	255.277	620.639	301.249	87.8063
Q9NQT8	Q9NQT8	KIF13B	7	5	53.6652	0.000106312	0.000135328	4.67728	0.999969	CTRL+LPS-27032022	CTRL-NoLPS-27032022	Kinesin-like protein KIF13B OS=Homo sapiens OX=9606 GN=KIF13B PE=1 SV=2	1886.31	1398.76	1048.74	5404	6554.1	8312.34	2925.9	3273.96	4566.99	2130.82	2617.63	2847.35	3070.47	4592.33	3456.43
P24103	P24103	nef	1	1	5.5891	0.000116089	0.000146216	4.63265	0.999959	E1 + LPS-27032022	CTRL-NoLPS-27032022	Protein Nef OS=Human immunodeficiency virus type 2 subtype A (isolate CAM2) OX=11715 GN=nef PE=3 SV=3	275.432	207.758	213.58	417.361	553.029	363.199	1060.18	1004.84	1162.88	926.24	883.149	508.862	735.761	618.152	421.783
P55263	P55263	ADK	14	6	92.2903	3.41066e-07	1.73041e-06	4.61408	1	M2 + LPS-27032022	CTRL-NoLPS-27032022	Adenosine kinase OS=Homo sapiens OX=9606 GN=ADK PE=1 SV=2	658.095	764.89	674.021	1513.67	1434.96	1363.62	2670.72	2530.17	1957.72	3591.21	3360.55	2724	1667.54	1985.26	1545.23
Q52LW3	Q52LW3	ARHGAP29	8	2	50.4693	0.0254307	0.0105437	4.61044	0.769497	CTRL-NoLPS-27032022	E1 + LPS-27032022	Rho GTPase-activating protein 29 OS=Homo sapiens OX=9606 GN=ARHGAP29 PE=1 SV=2	2757.64	2677.72	1555.22	662.236	709.165	1682.62	316.568	303.464	896.219	328.26	321.692	1057.32	569.83	404.925	1117.27
Q9H6B9	Q9H6B9	EPHX3	2	1	12.2586	0.000263227	0.000273733	4.58967	0.99963	E1+M2+ LPS-27032022	CTRL-NoLPS-27032022	Epoxide hydrolase 3 OS=Homo sapiens OX=9606 GN=EPHX3 PE=1 SV=1	410.107	337.387	650.78	1610.43	1979.36	1931.96	1290.91	1474.33	1455.02	1225.54	1319.01	2048.34	1374.01	2103.41	2940.2
P13284	P13284	IFI30	1	1	6.5313	3.7374e-05	5.85385e-05	4.54077	0.999999	M2 + LPS-27032022	CTRL-NoLPS-27032022	Gamma-interferon-inducible lysosomal thiol reductase OS=Homo sapiens OX=9606 GN=IFI30 PE=1 SV=3	748.381	467.197	301.992	2034.33	2098.89	1718.15	1876.63	1715.71	1225.06	2369.5	2261.9	2259.54	2275.17	2240.68	2371.73
A3KMH1	A3KMH1	VWA8	9	2	46.9073	0.148899	0.0435692	4.48005	0.434361	M2 + LPS-27032022	CTRL-NoLPS-27032022	von Willebrand factor A domain-containing protein 8 OS=Homo sapiens OX=9606 GN=VWA8 PE=1 SV=2	50.347	21.6993	83.1411	182.104	140.415	140.904	215.809	247.331	104.498	230.233	289.282	175.732	257.828	270.539	23.1013
Q9Y6R4	Q9Y6R4	MAP3K4	6	1	35.4127	0.000382634	0.000354764	4.4603	0.999119	CTRL-NoLPS-27032022	M2 + LPS-27032022	Mitogen-activated protein kinase kinase kinase 4 OS=Homo sapiens OX=9606 GN=MAP3K4 PE=1 SV=2	329.129	427.932	361.315	265.766	285.343	281.482	154.388	107.906	44.3809	82.1275	78.0603	90.552	217.054	197.348	158.886
Q08379	Q08379	GOLGA2	3	1	16.1051	1.38409e-08	1.3863e-07	4.45184	1	CTRL-NoLPS-27032022	M2 + LPS-27032022	Golgin subfamily A member 2 OS=Homo sapiens OX=9606 GN=GOLGA2 PE=1 SV=3	20294	17370.9	19263.7	7685.65	7206.13	6997.94	10794.8	10478	8463.06	4633.12	4018.51	4136.04	6983.64	7094.64	6412.02
O00410	O00410	IPO5	42	23	303.575	4.92886e-07	2.23329e-06	4.42662	1	M2 + LPS-27032022	CTRL-NoLPS-27032022	Importin-5 OS=Homo sapiens OX=9606 GN=IPO5 PE=1 SV=4	2061.03	1509.46	2025.71	5759.27	5782.22	7162.47	7627.62	7866.05	8586.64	7356.11	7744.22	9671.93	5232.84	6551.13	6799.02
O76094	O76094	SRP72	4	1	21.479	0.00670822	0.00355599	4.40443	0.924586	M2 + LPS-27032022	CTRL-NoLPS-27032022	Signal recognition particle subunit SRP72 OS=Homo sapiens OX=9606 GN=SRP72 PE=1 SV=3	243.809	58.7476	166.908	561.844	436.086	394.865	603.116	601.011	761.708	751.311	683.313	633.098	727.052	593.748	230.059
Q9Y262	Q9Y262	EIF3L	13	2	84.6541	3.62947e-07	1.79403e-06	4.39125	1	E1 + LPS-27032022	CTRL-NoLPS-27032022	Eukaryotic translation initiation factor 3 subunit L OS=Homo sapiens OX=9606 GN=EIF3L PE=1 SV=1	167.938	176.05	267.329	623.209	704.438	608.349	930.949	957.282	796.216	862.781	823.178	924.937	699.939	767.358	709.981
Q9H910	Q9H910	JPT2	4	2	23.72	0.00558419	0.00308881	4.37122	0.937755	E1 + LPS-27032022	CTRL+LPS-27032022	Jupiter microtubule associated homolog 2 OS=Homo sapiens OX=9606 GN=JPT2 PE=1 SV=1	79.2037	53.8889	182.296	109.513	67.7085	33.33	319.381	372.958	228.026	298.121	314.936	230.718	305.708	233.842	128.629
O14578	O14578	CIT	14	4	91.3172	0.000287392	0.000294835	4.31569	0.999543	M2 + LPS-27032022	CTRL-NoLPS-27032022	Citron Rho-interacting kinase OS=Homo sapiens OX=9606 GN=CIT PE=1 SV=2	723.893	836.45	892.167	2384.39	1966.86	1575.97	3540.19	3539.58	3052.85	4161.85	3819.13	2603.29	3413.51	2863.29	1416.93
P12109	P12109	COL6A1	13	3	98.0515	0.0197997	0.00855384	4.28185	0.806726	E1+M2+ LPS-27032022	CTRL+LPS-27032022	Collagen alpha-1(VI) chain OS=Homo sapiens OX=9606 GN=COL6A1 PE=1 SV=3	240.831	257.22	283.659	140.26	214.658	27.7497	628.997	632.071	436.43	720.92	579.942	565.428	849.598	717.009	684.789
P99999	P99999	CYCS	8	7	70.7325	3.43113e-11	1.30592e-09	4.27397	1	M2 + LPS-27032022	CTRL-NoLPS-27032022	Cytochrome c OS=Homo sapiens OX=9606 GN=CYCS PE=1 SV=2	1271.66	1243.99	1330.95	3475.49	3431.61	3422.81	5090.43	5052.61	5095.42	5155.08	5329.48	5955.67	4037.23	4576.89	4538.05
P51589	P51589	CYP2J2	4	1	29.2011	1.37209e-06	4.59978e-06	4.2307	1	CTRL-NoLPS-27032022	M2 + LPS-27032022	Cytochrome P450 2J2 OS=Homo sapiens OX=9606 GN=CYP2J2 PE=1 SV=2	1695.02	1854.4	2040.94	961.94	969.826	986.972	569.737	488.364	585.699	432.626	531.256	357.499	1081.75	746.783	821.172
P61769	P61769	B2M	3	3	26.9198	2.33126e-08	2.21824e-07	4.2134	1	CTRL+LPS-27032022	CTRL-NoLPS-27032022	Beta-2-microglobulin OS=Homo sapiens OX=9606 GN=B2M PE=1 SV=1	1245.75	1420.37	1229.94	5019.05	5321.17	6075.48	3154.82	3165.7	3197.45	3266.12	3087.84	3625.16	3963.11	4089.37	4987.05
P0C0S5;Q71UI9	P0C0S5	H2AZ1	6	2	83.7598	1.07484e-05	2.29827e-05	4.21206	1	CTRL-NoLPS-27032022	E1 + LPS-27032022	Histone H2A.Z OS=Homo sapiens OX=9606 GN=H2AFZ PE=1 SV=2	2607.03	3783.99	2735.49	1143.35	1249.46	1308.29	924.364	565.381	677.012	1197.52	1286.32	1288.56	1573.98	1363.53	1763.1
P22162	P22162	L1	4	1	26.8433	0.00147642	0.00107651	4.14449	0.989017	CTRL-NoLPS-27032022	CTRL+LPS-27032022	Major capsid protein L1 OS=Human papillomavirus type 57 OX=333753 GN=L1 PE=3 SV=1	539.97	525.854	536.409	121.038	126.08	139.476	212.716	287.561	300.111	250.57	217.92	245.268	157.352	185.622	49.0314
Q77378	Q77378	nef	1	1	5.3852	0.0323965	0.0127644	4.11682	0.730224	E1+M2+ LPS-27032022	CTRL-NoLPS-27032022	Protein Nef OS=Human immunodeficiency virus type 1 group O (isolate ANT70) OX=327105 GN=nef PE=1 SV=3	78.7758	131.144	12.5024	358.635	303.171	199.134	207.477	274.745	212.242	230.048	252.44	158.862	385.697	364.547	165.429
P24941	P24941	CDK2	3	2	16.1107	3.76111e-06	1.05258e-05	4.0888	1	CTRL+LPS-27032022	M2 + LPS-27032022	Cyclin-dependent kinase 2 OS=Homo sapiens OX=9606 GN=CDK2 PE=1 SV=2	835.254	714.116	469.201	736.102	730.783	844.342	266.825	200.655	226.187	225.238	187.44	152.581	602.952	644.232	560.779
Q9BXJ9	Q9BXJ9	NAA15	10	4	51.913	0.0124668	0.00588706	4.06976	0.865774	M2 + LPS-27032022	CTRL-NoLPS-27032022	N-alpha-acetyltransferase 15_ NatA auxiliary subunit OS=Homo sapiens OX=9606 GN=NAA15 PE=1 SV=1	171.7	159.93	39.917	361.687	320.071	216.915	378.567	393.737	330.578	649.901	529.272	332.935	430.242	427.453	256.034
Q6PCE3	Q6PCE3	PGM2L1	2	1	13.3228	0.000758239	0.000616649	4.04475	0.99647	M2 + LPS-27032022	CTRL-NoLPS-27032022	Glucose 1_6-bisphosphate synthase OS=Homo sapiens OX=9606 GN=PGM2L1 PE=1 SV=3	764.777	814.22	1186.69	1150.55	1097.77	1807.12	754.139	993.638	1221.68	2679.99	3192.01	5314.51	1530.19	1979.12	2752.17
Q96T23	Q96T23	RSF1	10	4	64.4761	0.000100013	0.000128168	4.03946	0.999974	CTRL+LPS-27032022	M2 + LPS-27032022	Remodeling and spacing factor 1 OS=Homo sapiens OX=9606 GN=RSF1 PE=1 SV=2	1916.11	1553.36	1601.78	2419.41	2105.27	2017.99	1047.23	1162.35	1426.79	634.627	524.441	460.622	1149.35	988.147	536.777
O43765	O43765	SGTA	4	2	23.4209	0.000193377	0.000218597	4.03912	0.99983	CTRL-NoLPS-27032022	E1 + LPS-27032022	Small glutamine-rich tetratricopeptide repeat-containing protein alpha OS=Homo sapiens OX=9606 GN=SGTA PE=1 SV=1	751.842	825.552	883.187	289.25	314.127	387.945	190.92	202.062	216.206	153.533	172.99	302.285	240.364	197.722	401.677
Q8NFD2	Q8NFD2	ANKK1	3	1	15.5021	0.00604379	0.00327214	4.03138	0.932299	CTRL-NoLPS-27032022	M2 + LPS-27032022	Ankyrin repeat and protein kinase domain-containing protein 1 OS=Homo sapiens OX=9606 GN=ANKK1 PE=2 SV=1	608.208	365.102	613.372	317.957	304.451	249.731	201.963	63.5496	212.838	123.063	168.742	101.778	295.495	199.47	190.877
Q15046	Q15046	KARS1	20	12	135.439	1.10853e-06	3.95027e-06	4.02181	1	M2 + LPS-27032022	CTRL-NoLPS-27032022	Lysine--tRNA ligase OS=Homo sapiens OX=9606 GN=KARS PE=1 SV=3	7119.16	6818.82	7608.63	21262	21510.1	26751.4	22374.4	22875.1	26151.5	25760.2	25951.4	34944.7	22331.4	26133.9	32619.4
P42167	P42167	TMPO	16	2	101.056	2.59769e-06	7.66436e-06	3.97851	1	CTRL-NoLPS-27032022	E1 + LPS-27032022	Lamina-associated polypeptide 2_ isoforms beta/gamma OS=Homo sapiens OX=9606 GN=TMPO PE=1 SV=2	5141.09	6245.39	6521.1	2755.72	2731.55	3128.87	1398.77	1415.98	1686.32	1551.51	1630.55	2045.35	1922.19	1930.63	2801.89
Q9BWF3	Q9BWF3	RBM4	2	1	10.4247	1.10885e-06	3.95027e-06	3.95793	1	E1 + LPS-27032022	CTRL-NoLPS-27032022	RNA-binding protein 4 OS=Homo sapiens OX=9606 GN=RBM4 PE=1 SV=1	169.438	223.414	186.486	272.499	312.455	321.126	678.286	711.351	903.342	546.183	568.005	648.768	375.922	269.591	312.832
Q9BYV2	Q9BYV2	TRIM54	2	1	11.274	0.0143251	0.00660879	3.94421	0.849406	CTRL-NoLPS-27032022	E1 + LPS-27032022	Tripartite motif-containing protein 54 OS=Homo sapiens OX=9606 GN=TRIM54 PE=1 SV=3	1912.3	1696.85	2025.22	635.965	709.933	1057.9	238.227	469.465	720.827	234.193	428.075	970.066	347.398	432.572	758.042
Q13045	Q13045	FLII	5	1	27.259	2.52778e-07	1.43596e-06	3.94242	1	E1 + LPS-27032022	CTRL-NoLPS-27032022	Protein flightless-1 homolog OS=Homo sapiens OX=9606 GN=FLII PE=1 SV=2	1492.18	1053.18	1206.12	3636.31	3206.09	3738.46	4999.56	4805.86	4984.53	4103.91	4051.9	4999.09	3248.02	4009.75	3726.02
P08754	P08754	GNAI3	14	2	110.333	0.000291676	0.000296201	3.92573	0.999527	M2 + LPS-27032022	CTRL-NoLPS-27032022	Guanine nucleotide-binding protein G(i) subunit alpha OS=Homo sapiens OX=9606 GN=GNAI3 PE=1 SV=3	118.373	117.361	93.4725	459.085	347.766	342.514	344.064	275.745	182.987	525.142	439.275	327.959	301.565	323.865	195.667
O43150	O43150	ASAP2	7	1	38.349	7.05975e-07	2.92065e-06	3.91978	1	CTRL-NoLPS-27032022	E1 + LPS-27032022	Arf-GAP with SH3 domain_ ANK repeat and PH domain-containing protein 2 OS=Homo sapiens OX=9606 GN=ASAP2 PE=1 SV=3	871.907	828.665	957.433	487.649	573.874	661.944	194.038	220.679	263.384	211.915	196.408	282.216	408.329	398.587	439.424
A5A3E0	A5A3E0	POTEF	32	2	328.497	0.0303091	0.0121559	3.9089	0.741331	E1 + LPS-27032022	CTRL-NoLPS-27032022	POTE ankyrin domain family member F OS=Homo sapiens OX=9606 GN=POTEF PE=1 SV=2	35.7276	22.9405	33.6101	87.6453	92.6076	39.2428	133.616	135.81	91.2804	113.534	160.057	54.1225	119.524	71.3761	36.9342
O75608	O75608	LYPLA1	4	2	28.5928	3.58807e-05	5.67897e-05	3.87786	0.999999	M2 + LPS-27032022	CTRL-NoLPS-27032022	Acyl-protein thioesterase 1 OS=Homo sapiens OX=9606 GN=LYPLA1 PE=1 SV=1	95.1067	148.358	175.39	385.968	375.626	481.431	402.214	347.089	367.917	567.608	522.788	533.862	460.075	490.366	325.423
Q99747	Q99747	NAPG	1	1	5.8156	4.47465e-05	6.62681e-05	3.8718	0.999998	CTRL-NoLPS-27032022	E1 + LPS-27032022	Gamma-soluble NSF attachment protein OS=Homo sapiens OX=9606 GN=NAPG PE=1 SV=1	1872.5	2168.48	3616.23	1398.02	1385.65	1830.25	596.358	687.308	694.023	904.335	855.15	944.161	1045.71	1048.36	1220.02
Q96Q40	Q96Q40	CDK15	3	1	14.8181	0.00383978	0.00229068	3.85236	0.959305	CTRL-NoLPS-27032022	M2 + LPS-27032022	Cyclin-dependent kinase 15 OS=Homo sapiens OX=9606 GN=CDK15 PE=1 SV=2	249.828	253.618	154.805	213.84	179.478	190.816	159.941	75.3943	203.536	81.7889	40.589	48.4918	144.623	145.481	92.3342
P34013	P34013	D10L	1	1	5.7162	9.85162e-06	2.15495e-05	3.82717	1	CTRL+LPS-27032022	CTRL-NoLPS-27032022	Protein C5 OS=Variola virus (isolate Human/India/Ind3/1967) OX=587200 GN=C5L PE=3 SV=1	462.339	261.611	285.52	1306.8	1276.9	1279.72	852.477	937.908	924.708	671.569	820.308	836.241	1030.75	1282.03	1448.59
O94929	O94929	ABLIM3	2	1	19.0157	1.55101e-06	5.06527e-06	3.80909	1	CTRL-NoLPS-27032022	M2 + LPS-27032022	Actin-binding LIM protein 3 OS=Homo sapiens OX=9606 GN=ABLIM3 PE=1 SV=3	17780.1	18123.6	23549.7	11957.6	12049	16046.6	5137.11	5506.21	6384.56	5031.87	4705.07	5871.37	9473.37	10572.1	12607.9
Q9NSB2	Q9NSB2	KRT84	17	3	121.775	2.57875e-05	4.37898e-05	3.75003	1	M2 + LPS-27032022	CTRL-NoLPS-27032022	Keratin_ type II cuticular Hb4 OS=Homo sapiens OX=9606 GN=KRT84 PE=2 SV=2	75.119	73.8341	50.6142	245.956	207.271	153.127	233.558	260.703	184.561	237.828	249.511	261.045	141.039	188.306	157.127
A6ND91	A6ND91	ASPDH	1	1	5.3702	0.00910473	0.00458378	3.73962	0.898452	E1 + LPS-27032022	CTRL-NoLPS-27032022	Putative L-aspartate dehydrogenase OS=Homo sapiens OX=9606 GN=ASPDH PE=1 SV=2	221.18	284.091	309.324	663.974	561.789	581.079	1248.23	1277.23	520.824	1186.37	1339.49	476.55	781.016	798.753	628.932
Q86UL8	Q86UL8	MAGI2	5	2	31.0603	2.24563e-05	3.92066e-05	3.69833	1	E1 + LPS-27032022	E1+M2+ LPS-27032022	Membrane-associated guanylate kinase_ WW and PDZ domain-containing protein 2 OS=Homo sapiens OX=9606 GN=MAGI2 PE=1 SV=3	461.724	437.187	410.006	343.11	308.564	361.758	694.069	796.584	913.963	250.873	311.542	452.719	199.174	214.967	236.049
P20592	P20592	MX2	4	1	29.3889	0.0370505	0.0142012	3.66099	0.707177	E1+M2+ LPS-27032022	CTRL-NoLPS-27032022	Interferon-induced GTP-binding protein Mx2 OS=Homo sapiens OX=9606 GN=MX2 PE=1 SV=1	45.1695	22.0251	26.4163	59.9626	80.7414	21.7219	59.7592	51.9921	93.4969	58.0141	36.5629	89.2493	113.565	129.205	99.938
Q9NNW7	Q9NNW7	TXNRD2	5	2	31.4548	9.52631e-07	3.64488e-06	3.66097	1	CTRL-NoLPS-27032022	M2 + LPS-27032022	Thioredoxin reductase 2_ mitochondrial OS=Homo sapiens OX=9606 GN=TXNRD2 PE=1 SV=3	33620.9	32368.1	42002.4	23097.1	22736	28896.2	9477.37	10113	10947.9	8770.4	8913.79	11813.8	17107	19135.6	22231.9
O43143	O43143	DHX15	24	13	145.82	4.26822e-10	9.17259e-09	3.65121	1	E1 + LPS-27032022	CTRL-NoLPS-27032022	Pre-mRNA-splicing factor ATP-dependent RNA helicase DHX15 OS=Homo sapiens OX=9606 GN=DHX15 PE=1 SV=2	1201.7	1141.9	1000.28	3335.59	3137.6	3341.34	4045.99	4079.9	4083.33	3763.34	3718.43	4131.33	3110.89	3385.97	3414.7
Q9NWL6	Q9NWL6	ASNSD1	9	4	47.8997	1.03493e-07	6.87105e-07	3.64869	1	E1 + LPS-27032022	CTRL-NoLPS-27032022	Asparagine synthetase domain-containing protein 1 OS=Homo sapiens OX=9606 GN=ASNSD1 PE=2 SV=2	2684.62	2401.23	2737.26	5694.54	5866.34	6891.49	9044.59	9414.46	10085	7280.83	7522.81	8896.09	7139.38	8493.55	9167.14
P62328;P63313	P62328	TMSB4X	5	4	40.3275	5.33893e-05	7.69712e-05	3.6294	0.999997	CTRL-NoLPS-27032022	M2 + LPS-27032022	Thymosin beta-4 OS=Homo sapiens OX=9606 GN=TMSB4X PE=1 SV=2	6301.05	6680.88	8405.37	2986.6	4360.72	3665.47	1987.67	2260.52	2425.74	2112.8	1765.11	2014.88	3626.36	2119.79	3531.88
P16234	P16234	PDGFRA	3	1	17.6997	0.119697	0.0365925	3.62828	0.479297	CTRL-NoLPS-27032022	M2 + LPS-27032022	Platelet-derived growth factor receptor alpha OS=Homo sapiens OX=9606 GN=PDGFRA PE=1 SV=1	909.36	826.933	1731.82	400.722	584.978	537.331	326.172	438.407	212.009	267.37	256.093	432.393	581.353	96.8288	838.803
P35613	P35613	BSG	6	2	55.9296	1.01348e-07	6.87105e-07	3.62732	1	E1 + LPS-27032022	M2 + LPS-27032022	Basigin OS=Homo sapiens OX=9606 GN=BSG PE=1 SV=2	2925.4	2219.58	2429.75	2217.9	2510.43	2098.96	3562.66	3868.5	3839.18	1078.77	1038.83	989.462	1506.46	1741.01	1771.08
Q9UMX6	Q9UMX6	GUCA1B	2	1	10.657	0.0198308	0.00855758	3.61955	0.806504	CTRL-NoLPS-27032022	M2 + LPS-27032022	Guanylyl cyclase-activating protein 2 OS=Homo sapiens OX=9606 GN=GUCA1B PE=1 SV=4	638.754	414.2	311.623	291.888	239.368	101.42	131.123	157.042	164.819	85.9446	188.446	102.612	206.772	253.895	130.351
Q8TCD5	Q8TCD5	NT5C	4	2	31.0388	0.000359145	0.000341734	3.61632	0.999235	CTRL+LPS-27032022	E1+M2+ LPS-27032022	5'(3')-deoxyribonucleotidase_ cytosolic type OS=Homo sapiens OX=9606 GN=NT5C PE=1 SV=2	311.204	323.27	562.394	596.845	361.213	411.377	113.739	117.367	204.175	110.301	110.286	186.498	107.592	152.105	118.985
P21912	P21912	SDHB	3	2	15.5478	0.00979484	0.00486684	3.6014	0.891389	CTRL+LPS-27032022	CTRL-NoLPS-27032022	Succinate dehydrogenase [ubiquinone] iron-sulfur subunit_ mitochondrial OS=Homo sapiens OX=9606 GN=SDHB PE=1 SV=3	323.123	153.539	138.628	879.147	772.457	564.3	876.678	823.772	379.811	771.771	846.559	522.422	847.293	842.402	350.384
A1A4S6	A1A4S6	ARHGAP10	3	1	17.1559	0.0429325	0.016099	3.55635	0.68093	CTRL-NoLPS-27032022	M2 + LPS-27032022	Rho GTPase-activating protein 10 OS=Homo sapiens OX=9606 GN=ARHGAP10 PE=1 SV=1	5948.86	3509.92	1216.34	1760.49	1823.71	1669.81	1123.92	1225.95	1243.22	793.728	1015.31	1192.66	1171.97	1537.46	1446.83
Q16777;Q6FI13;P04908;P0C0S8;P20671;Q7L7L0;Q93077;Q96KK5;Q99878;Q9BTM1	Q16777	H2AC20	13	6	79.7463	3.37816e-06	9.66733e-06	3.54928	1	CTRL-NoLPS-27032022	M2 + LPS-27032022	Histone H2A type 2-C OS=Homo sapiens OX=9606 GN=HIST2H2AC PE=1 SV=4	186758	179476	220051	119924	124442	152119	57971.7	60963.6	65264.5	48382.9	49835	66966.2	86379	103694	127426
P43490	P43490	NAMPT	17	9	110.116	4.09956e-09	5.75665e-08	3.52811	1	E1 + LPS-27032022	CTRL-NoLPS-27032022	Nicotinamide phosphoribosyltransferase OS=Homo sapiens OX=9606 GN=NAMPT PE=1 SV=1	1136.01	985.276	1132.76	2352.93	2385.37	2569.08	3885.88	3849.36	3745.39	3112.64	3069.25	3717.43	2738.54	2866.71	2931.36
P30085	P30085	CMPK1	8	6	66.8693	2.44324e-09	3.71967e-08	3.52369	1	M2 + LPS-27032022	CTRL-NoLPS-27032022	UMP-CMP kinase OS=Homo sapiens OX=9606 GN=CMPK1 PE=1 SV=3	686.482	625.706	695.476	1747.69	1727.02	1568.77	2398.78	2500.6	2099.62	2386.3	2267.35	2420.74	1718.79	1988.16	1867.05
O75663	O75663	TIPRL	6	5	35.3108	6.02578e-07	2.54829e-06	3.50867	1	E1 + LPS-27032022	CTRL-NoLPS-27032022	TIP41-like protein OS=Homo sapiens OX=9606 GN=TIPRL PE=1 SV=2	451.173	398.446	283.557	1267.41	1298.02	1395	1272.7	1335.83	1367.4	1121.6	1182.04	1370.14	1017.39	1081.68	1022.44
P48052	P48052	CPA2	2	1	10.6227	0.00555791	0.0030793	3.47845	0.93807	M2 + LPS-27032022	CTRL-NoLPS-27032022	Carboxypeptidase A2 OS=Homo sapiens OX=9606 GN=CPA2 PE=1 SV=3	451.327	360.824	166.737	823.506	331.659	317.398	1028.64	907.357	605.919	1228.91	1133.9	1042.2	970.994	911.776	886.432
Q96MT7	Q96MT7	CFAP44	14	7	79.6622	3.4553e-07	1.73041e-06	3.46314	1	M2 + LPS-27032022	CTRL-NoLPS-27032022	Cilia- and flagella-associated protein 44 OS=Homo sapiens OX=9606 GN=CFAP44 PE=1 SV=2	1486.24	1667.6	1227.56	3851.39	3997.51	4703.29	4876.67	4803.2	5428.55	4639.98	4741.64	5791.76	4242.82	4883.09	5085.5
P12004	P12004	PCNA	10	4	87.1821	2.43493e-06	7.29729e-06	3.45007	1	CTRL-NoLPS-27032022	E1 + LPS-27032022	Proliferating cell nuclear antigen OS=Homo sapiens OX=9606 GN=PCNA PE=1 SV=1	74921.4	75117.8	86139.5	40313.4	43533.4	49699.8	22209.5	22197.5	24049.3	27134.7	27113.9	36086.1	30046.7	33270.5	41480.8
P09382	P09382	LGALS1	9	4	123.233	1.65292e-06	5.24264e-06	3.4482	1	CTRL-NoLPS-27032022	E1 + LPS-27032022	Galectin-1 OS=Homo sapiens OX=9606 GN=LGALS1 PE=1 SV=2	54093.5	60181.3	68794.4	28007	30061	35002.1	16321	17169.5	19600.7	17637.3	18423.4	22156.4	19409.9	21436.9	26730.8
Q9Y5J1	Q9Y5J1	UTP18	3	1	16.0012	0.000322702	0.000320489	3.44007	0.999401	E1 + LPS-27032022	CTRL-NoLPS-27032022	U3 small nucleolar RNA-associated protein 18 homolog OS=Homo sapiens OX=9606 GN=UTP18 PE=1 SV=3	42.5817	93.8361	72.9428	94.8059	76.1413	92.4987	242.303	255.872	222.041	190.533	157.606	193.047	150.344	92.5193	149.543
O60488	O60488	ACSL4	8	2	47.0107	0.0044199	0.00257007	3.42671	0.952004	CTRL+LPS-27032022	CTRL-NoLPS-27032022	Long-chain-fatty-acid--CoA ligase 4 OS=Homo sapiens OX=9606 GN=ACSL4 PE=1 SV=2	127.042	75.1503	302.734	577.676	526.279	626.281	380.311	400.119	474.408	383.738	350.787	519.235	386.481	463.013	486.074
O15143	O15143	ARPC1B	9	2	72.887	1.98861e-06	6.1039e-06	3.42558	1	M2 + LPS-27032022	CTRL-NoLPS-27032022	Actin-related protein 2/3 complex subunit 1B OS=Homo sapiens OX=9606 GN=ARPC1B PE=1 SV=3	547.954	646.871	445.987	847.554	910.741	894.302	1596.28	1660.57	1712.14	1677.28	1762.73	2180.73	1228.15	1694.93	1601.11
P29992;O95837	P29992	GNA11	4	2	21.3127	1.37773e-06	4.59978e-06	3.41551	1	E1 + LPS-27032022	CTRL+LPS-27032022	Guanine nucleotide-binding protein subunit alpha-11 OS=Homo sapiens OX=9606 GN=GNA11 PE=1 SV=2	2211.78	1718.1	1792.31	1540.76	1547.15	1746.43	4970.48	5452.47	6088.82	2917.75	3501.59	3699.85	2021.46	2407.21	1740.33
Q9UNH7	Q9UNH7	SNX6	7	3	40.066	7.48243e-08	5.47668e-07	3.4141	1	M2 + LPS-27032022	CTRL-NoLPS-27032022	Sorting nexin-6 OS=Homo sapiens OX=9606 GN=SNX6 PE=1 SV=1	541.162	428.869	369.805	1374.71	1401.45	1514.44	1330.84	1393.46	1360.72	1518.7	1522.79	1532.84	1309.33	1480.88	1321.03
P50993	P50993	ATP1A2	20	4	110.636	4.48672e-06	1.21112e-05	3.39028	1	M2 + LPS-27032022	CTRL-NoLPS-27032022	Sodium/potassium-transporting ATPase subunit alpha-2 OS=Homo sapiens OX=9606 GN=ATP1A2 PE=1 SV=1	590.534	496.368	504.88	914.53	883.664	935.919	1882.86	1805.82	1301.97	1827.69	1902.02	1666.88	1134.54	1239.21	853.432
O43790	O43790	KRT86	10	1	67.2504	0.0180528	0.00792843	3.36063	0.819548	M2 + LPS-27032022	CTRL-NoLPS-27032022	Keratin_ type II cuticular Hb6 OS=Homo sapiens OX=9606 GN=KRT86 PE=1 SV=1	25.1565	28.7378	25.7543	58.8868	37.9367	44.695	96.236	71.3401	57.0127	119.884	105.109	42.6758	52.8162	47.6624	23.127
P61457	P61457	PCBD1	3	2	17.2295	1.86167e-05	3.40658e-05	3.35867	1	E1 + LPS-27032022	CTRL-NoLPS-27032022	Pterin-4-alpha-carbinolamine dehydratase OS=Homo sapiens OX=9606 GN=PCBD1 PE=1 SV=2	139.806	147.152	85.1691	150.827	203.376	151.093	413.31	389.705	446.836	346.853	373.75	421.607	363.806	292.356	282.613
Q14011	Q14011	CIRBP	5	3	42.8094	0.0079058	0.00406407	3.34945	0.911204	M2 + LPS-27032022	CTRL-NoLPS-27032022	Cold-inducible RNA-binding protein OS=Homo sapiens OX=9606 GN=CIRBP PE=1 SV=1	170.662	151.968	203.191	240.019	503.217	384.86	199.787	274.776	492.503	484.37	510.946	765.897	349.491	442.485	429.609
P62495	P62495	ETF1	10	4	58.1667	1.82282e-05	3.3516e-05	3.34893	1	E1 + LPS-27032022	M2 + LPS-27032022	Eukaryotic peptide chain release factor subunit 1 OS=Homo sapiens OX=9606 GN=ETF1 PE=1 SV=3	1907.76	1565.66	1318.22	1478.98	1213.67	1352.43	2803.03	2706.96	2252.12	862.625	751.671	703.491	1222.97	922.497	812.091
P40145	P40145	ADCY8	7	2	40.1652	0.0478742	0.0175881	3.34524	0.660937	CTRL+LPS-27032022	CTRL-NoLPS-27032022	Adenylate cyclase type 8 OS=Homo sapiens OX=9606 GN=ADCY8 PE=1 SV=1	1548.47	379.925	82.8668	2332.37	2599.96	1795.82	1773.5	2003.21	1746.09	1384.32	1709.57	1726.81	1379.94	1645.2	1561.3
P84103;Q16629	P84103	SRSF3	2	2	19.9074	1.61383e-05	3.08661e-05	3.32582	1	CTRL+LPS-27032022	E1 + LPS-27032022	Serine/arginine-rich splicing factor 3 OS=Homo sapiens OX=9606 GN=SRSF3 PE=1 SV=1	3143.49	3556.53	4799.32	5393.59	5645.99	6058.24	1794.05	1651.08	1695.81	1916.56	2003.44	2577.86	3013.03	3764.87	4474.85
P84243;P68431;Q16695;Q71DI3	P84243	H3-3A	17	6	113.859	5.60038e-06	1.44024e-05	3.318	1	CTRL-NoLPS-27032022	M2 + LPS-27032022	Histone H3.3 OS=Homo sapiens OX=9606 GN=H3F3A PE=1 SV=2	19714.5	20575.7	27313.1	10974.8	11722.7	14530.5	6360.45	6735.64	8253.12	6334.14	6631.9	7408.68	11496.6	10126.1	13123
P32322	P32322	PYCR1	3	1	28.4372	0.00726446	0.00381894	3.30623	0.918288	E1 + LPS-27032022	CTRL-NoLPS-27032022	Pyrroline-5-carboxylate reductase 1_ mitochondrial OS=Homo sapiens OX=9606 GN=PYCR1 PE=1 SV=2	288.919	356.994	263.49	601.189	1055.71	397.253	667.679	1010.34	1328.67	901.577	923.116	1015.26	619.602	1015.78	521.391
P35609	P35609	ACTN2	35	3	278.692	6.79813e-07	2.84332e-06	3.22757	1	M2 + LPS-27032022	CTRL-NoLPS-27032022	Alpha-actinin-2 OS=Homo sapiens OX=9606 GN=ACTN2 PE=1 SV=1	2719.83	2494.96	2712.06	7394.3	7761.44	8900.79	7153.04	7491.72	8267.28	7441.11	7955.4	10188	7220.18	8008.02	9547.23
Q9NP58	Q9NP58	ABCB6	4	1	28.4101	0.0341423	0.0133008	3.22527	0.721315	M2 + LPS-27032022	CTRL-NoLPS-27032022	ATP-binding cassette sub-family B member 6_ mitochondrial OS=Homo sapiens OX=9606 GN=ABCB6 PE=1 SV=1	395.823	97.1095	61.1746	397.921	349.089	477.924	425.569	546.276	502.14	408.498	676.523	702.122	221.916	428.535	456.018
Q9UBQ5	Q9UBQ5	EIF3K	2	1	12.3072	0.0567008	0.0202257	3.19753	0.629002	E1 + LPS-27032022	CTRL-NoLPS-27032022	Eukaryotic translation initiation factor 3 subunit K OS=Homo sapiens OX=9606 GN=EIF3K PE=1 SV=1	388.765	145.205	81.4522	504.922	461.865	523.052	686.37	765.375	516.09	603.195	816.453	388.52	604.438	532.446	161.337
O96020	O96020	CCNE2	1	1	5.7316	0.0377827	0.0144237	3.16644	0.703747	CTRL-NoLPS-27032022	M2 + LPS-27032022	G1/S-specific cyclin-E2 OS=Homo sapiens OX=9606 GN=CCNE2 PE=1 SV=1	1841.79	1413.78	5094.88	1454.43	1659.29	2462.93	941.651	1080.89	1114.42	797.241	787.633	1052.3	1163.16	1589.16	2000.36
P47985	P47985	UQCRFS1	7	2	43.1306	4.98086e-08	4.2128e-07	3.16567	1	M2 + LPS-27032022	CTRL-NoLPS-27032022	Cytochrome b-c1 complex subunit Rieske_ mitochondrial OS=Homo sapiens OX=9606 GN=UQCRFS1 PE=1 SV=2	429.165	450.527	555.768	562.708	547.534	625.286	1208.08	1115.77	1158.58	1509.08	1503.3	1531.82	540.61	567.183	447.746
P68032	P68032	ACTC1	21	1	314.946	0.000403461	0.000369136	3.15561	0.99901	CTRL+LPS-27032022	M2 + LPS-27032022	Actin_ alpha cardiac muscle 1 OS=Homo sapiens OX=9606 GN=ACTC1 PE=1 SV=1	6765.35	4886.7	6085.64	5040.4	5592.5	7966.17	2230.36	2360.43	3657.45	1845.63	1827.69	2220.65	2501.32	3601.05	4495.43
P28831	P28831	E6	1	1	5.3804	4.19554e-05	6.31169e-05	3.15341	0.999999	E1+M2+ LPS-27032022	CTRL-NoLPS-27032022	Protein E6 OS=Human papillomavirus type 20 OX=31547 GN=E6 PE=3 SV=1	246.514	219.548	143.93	454.392	380.126	406.725	583.747	546.72	612.064	652.749	657.426	507.007	625.814	768.363	529.379
Q9UK76	Q9UK76	JPT1	6	3	37.6075	2.07609e-08	2.02609e-07	3.14745	1	CTRL-NoLPS-27032022	E1 + LPS-27032022	Jupiter microtubule associated homolog 1 OS=Homo sapiens OX=9606 GN=JPT1 PE=1 SV=3	1503.59	1716.53	1737.41	651.09	674.259	668.307	522.316	488.76	564.017	684.908	628.14	650.28	627.869	772.438	698.626
P61018	P61018	RAB4B	4	1	26.9089	9.24052e-06	2.06883e-05	3.1464	1	CTRL+LPS-27032022	E1 + LPS-27032022	Ras-related protein Rab-4B OS=Homo sapiens OX=9606 GN=RAB4B PE=1 SV=1	3361.42	2956.77	2352.03	3261.26	3371.46	4543.55	1259.18	1224.85	1068.06	1434.8	1116.46	1215.3	1621.05	1835.76	2184.2
Q13242	Q13242	SRSF9	5	1	31.6513	7.51108e-06	1.77564e-05	3.12502	1	CTRL-NoLPS-27032022	E1 + LPS-27032022	Serine/arginine-rich splicing factor 9 OS=Homo sapiens OX=9606 GN=SRSF9 PE=1 SV=1	901.681	1086.28	1197.93	691.895	634.347	579.499	289.544	300.815	429.122	300.84	364.463	398.363	607.744	636.037	651.062
P11233;P11234	P11233	RALA	4	1	23.1948	4.9469e-05	7.26962e-05	3.12463	0.999998	CTRL+LPS-27032022	CTRL-NoLPS-27032022	Ras-related protein Ral-A OS=Homo sapiens OX=9606 GN=RALA PE=1 SV=1	337.532	309.519	409.295	1030.68	925.41	1344.6	634.524	656.896	789.59	666.087	499.194	601.185	717.264	836.414	987.742
P36542	P36542	ATP5F1C	6	3	40.6462	0.000617976	0.000519092	3.06208	0.99761	CTRL+LPS-27032022	CTRL-NoLPS-27032022	ATP synthase subunit gamma_ mitochondrial OS=Homo sapiens OX=9606 GN=ATP5F1C PE=1 SV=1	568.441	487.533	463.372	1133.73	1188.38	2330.25	1225.84	1142.01	1209.47	1368.54	1080.66	1391.02	1147.09	1113.18	943.563
Q96MY1	Q96MY1	NOL4L	2	1	17.2474	4.39295e-08	3.79999e-07	3.04852	1	E1+M2+ LPS-27032022	CTRL-NoLPS-27032022	Nucleolar protein 4-like OS=Homo sapiens OX=9606 GN=NOL4L PE=1 SV=2	25541.2	19271.7	21539.2	68421.8	67868.7	64551.3	65575.5	65004.4	57291.7	60784.9	62043	66979.5	64865.4	72996.4	64413.5
Q9BTT0	Q9BTT0	ANP32E	7	6	56.806	5.59724e-06	1.44024e-05	3.01965	1	M2 + LPS-27032022	CTRL-NoLPS-27032022	Acidic leucine-rich nuclear phosphoprotein 32 family member E OS=Homo sapiens OX=9606 GN=ANP32E PE=1 SV=1	2205.23	2101.44	2689.83	4983.84	4746.76	6502.7	5958.72	5996.79	6308.24	6643.94	6443.78	8039.25	4725.72	5221.2	5992.01
P08240	P08240	SRPRA	4	2	21.168	0.000348822	0.000337115	3.01439	0.999284	E1+M2+ LPS-27032022	CTRL+LPS-27032022	Signal recognition particle receptor subunit alpha OS=Homo sapiens OX=9606 GN=SRPRA PE=1 SV=2	739.798	777.666	799.097	315.993	386.151	173.81	699.338	709.321	1021.72	732.19	833.812	871.752	772.828	928.201	939.434
Q53EL6	Q53EL6	PDCD4	4	2	23.9923	0.0573217	0.0204088	3.00354	0.626913	M2 + LPS-27032022	CTRL-NoLPS-27032022	Programmed cell death protein 4 OS=Homo sapiens OX=9606 GN=PDCD4 PE=1 SV=2	127.523	116.554	87.5205	406.297	205.718	114.876	354.674	362.763	220.47	377.792	384.273	233.903	271.117	302.026	120.033
P59190	P59190	RAB15	7	1	56.5734	0.000340244	0.000330356	2.98314	0.999323	CTRL-NoLPS-27032022	E1 + LPS-27032022	Ras-related protein Rab-15 OS=Homo sapiens OX=9606 GN=RAB15 PE=1 SV=1	1880.2	1506.16	1744.01	1102.45	1197.59	1304.27	465.615	601.849	652.33	420.333	518.207	900.54	744.274	812.955	998.031
Q15029	Q15029	EFTUD2	24	12	201.782	0.000147595	0.000177211	2.98051	0.999918	CTRL-NoLPS-27032022	M2 + LPS-27032022	116 kDa U5 small nuclear ribonucleoprotein component OS=Homo sapiens OX=9606 GN=EFTUD2 PE=1 SV=1	8086.63	7955.31	7274.48	4318.82	4928.18	6788.68	2989.64	3168.42	3830.51	2544.1	2483.12	2795.73	2854.93	4055.46	4847.83
Q12841	Q12841	FSTL1	4	2	22.586	0.0243495	0.0101954	2.97713	0.776213	CTRL-NoLPS-27032022	M2 + LPS-27032022	Follistatin-related protein 1 OS=Homo sapiens OX=9606 GN=FSTL1 PE=1 SV=1	768.926	590.018	441.338	343.686	413.176	463.482	244.113	200.702	338.115	229.052	261.824	113.828	379.826	355.599	149.886
Q96E17	Q96E17	RAB3C	4	1	27.0967	0.0192381	0.00833962	2.96784	0.810775	CTRL-NoLPS-27032022	E1 + LPS-27032022	Ras-related protein Rab-3C OS=Homo sapiens OX=9606 GN=RAB3C PE=2 SV=1	3683.26	2626.08	5602.57	2333.61	1881.2	1989	1439.16	942.716	1631.78	881.523	915.22	2313.05	1319.2	975.911	2068.74
Q9P0U1	Q9P0U1	TOMM7	1	1	5.9924	0.120104	0.0366304	2.95828	0.478599	CTRL+LPS-27032022	E1 + LPS-27032022	Mitochondrial import receptor subunit TOM7 homolog OS=Homo sapiens OX=9606 GN=TOMM7 PE=1 SV=1	1077.37	900.847	921.878	1133.06	1015.89	1305.22	599.702	333.53	234.395	443.339	391.876	358.68	623.264	649.548	43.9823
P42330	P42330	AKR1C3	2	1	10.853	1.59127e-05	3.05885e-05	2.95704	1	CTRL+LPS-27032022	E1+M2+ LPS-27032022	Aldo-keto reductase family 1 member C3 OS=Homo sapiens OX=9606 GN=AKR1C3 PE=1 SV=4	678.512	687.79	541.904	1430.31	1423.69	1829.9	674.288	723.771	709.692	645.205	519.716	609.897	451.079	474.199	658.703
Q9Y2B0	Q9Y2B0	CNPY2	6	3	45.3184	2.65395e-06	7.71481e-06	2.92284	1	E1 + LPS-27032022	CTRL-NoLPS-27032022	Protein canopy homolog 2 OS=Homo sapiens OX=9606 GN=CNPY2 PE=1 SV=1	522.734	374.855	384.206	1022.83	871.741	827.574	1245.33	1229.28	1271.87	1209.76	1271.54	1044.26	1244.04	1245.17	1024.75
Q96DY7	Q96DY7	MTBP	5	2	29.7152	0.000256493	0.000269678	2.89176	0.999653	E1+M2+ LPS-27032022	CTRL+LPS-27032022	Mdm2-binding protein OS=Homo sapiens OX=9606 GN=MTBP PE=1 SV=1	394.361	402.195	472.604	184.36	158.614	120.924	393.687	431.495	361.181	413.081	297.286	448.64	366.414	598.657	376.409
Q9UL46	Q9UL46	PSME2	12	6	98.1645	3.31581e-07	1.73041e-06	2.87705	1	M2 + LPS-27032022	CTRL-NoLPS-27032022	Proteasome activator complex subunit 2 OS=Homo sapiens OX=9606 GN=PSME2 PE=1 SV=4	2372.98	1839.82	2228.69	4714.77	4375.23	4044.77	6439.3	5790.63	5285.67	6044.28	6247.1	6241.12	5488.63	5709.23	4812.8
P28799	P28799	GRN	3	2	16.1312	0.00335113	0.00205389	2.87619	0.96553	E1+M2+ LPS-27032022	CTRL+LPS-27032022	Progranulin OS=Homo sapiens OX=9606 GN=GRN PE=1 SV=2	147.923	152.694	68.425	116.344	116.823	87.7132	281.273	245.475	182.428	402.296	307.229	198.212	379.999	306.88	236.035
Q86YA3	Q86YA3	ZGRF1	7	1	36.9184	5.74087e-05	8.12277e-05	2.83673	0.999996	E1+M2+ LPS-27032022	M2 + LPS-27032022	Protein ZGRF1 OS=Homo sapiens OX=9606 GN=ZGRF1 PE=1 SV=3	224.091	177.376	159.578	162.792	173.608	141.407	87.9059	102.04	90.8755	56.8111	89.9572	55.7394	224.659	161.567	188.234
Q8WUH6	Q8WUH6	TMEM263	1	1	6.0918	9.38552e-06	2.08901e-05	2.83528	1	CTRL-NoLPS-27032022	M2 + LPS-27032022	Transmembrane protein 263 OS=Homo sapiens OX=9606 GN=TMEM263 PE=1 SV=1	1623.83	1705.21	1988.58	1040.42	978.514	1228.26	720.382	935.085	695.466	618.26	604.589	652.668	684.274	767.504	911.499
Q8IYD1	Q8IYD1	GSPT2	16	1	96.172	0.00018263	0.000210637	2.8286	0.999854	E1 + LPS-27032022	CTRL-NoLPS-27032022	Eukaryotic peptide chain release factor GTP-binding subunit ERF3B OS=Homo sapiens OX=9606 GN=GSPT2 PE=1 SV=2	50.601	53.7829	54.3066	142.573	127.754	124.713	155.562	170.587	122.723	134.462	158.402	121.426	186.647	156.211	97.2112
P22455;P22607	P22455	FGFR4	6	2	36.3461	0.0362828	0.0139914	2.8239	0.710828	E1+M2+ LPS-27032022	CTRL-NoLPS-27032022	Fibroblast growth factor receptor 4 OS=Homo sapiens OX=9606 GN=FGFR4 PE=1 SV=2	39.4905	59.4608	172.231	111.274	175.545	97.5661	211.022	171.394	164.345	210.145	165.604	313.744	175.985	236.061	353.747
P62861	P62861	FAU	1	1	8.541	2.65533e-06	7.71481e-06	2.82095	1	CTRL+LPS-27032022	E1 + LPS-27032022	40S ribosomal protein S30 OS=Homo sapiens OX=9606 GN=FAU PE=1 SV=1	16684.9	16236.6	21065	17531.3	18536.8	22616.9	6700.04	7207.33	6895.93	6913.35	7451.11	8713.86	10828.7	13098.9	14646.4
Q9UBI6	Q9UBI6	GNG12	3	2	22.3562	1.34088e-06	4.55671e-06	2.81787	1	CTRL-NoLPS-27032022	M2 + LPS-27032022	Guanine nucleotide-binding protein G(I)/G(S)/G(O) subunit gamma-12 OS=Homo sapiens OX=9606 GN=GNG12 PE=1 SV=3	6453.21	6208.83	8496.18	4485.69	4752.44	5080.53	2627.36	2586.36	2823.99	2341.55	2308.44	2858.59	3455.2	3819.12	3885.27
Q80909	Q80909	E1	3	2	14.6664	0.000392579	0.000361789	2.81166	0.999068	CTRL+LPS-27032022	CTRL-NoLPS-27032022	Replication protein E1 OS=Human papillomavirus type 38 OX=37959 GN=E1 PE=3 SV=1	803.543	472.966	403.534	1448.3	1532.27	1743.13	1352.14	1425.57	1431.4	1071.82	1137.29	1549.39	1184.15	1473.94	1579.61
Q9P0V9	Q9P0V9	SEPTIN10	3	2	15.1496	3.14958e-05	5.16705e-05	2.7954	1	CTRL-NoLPS-27032022	E1 + LPS-27032022	Septin-10 OS=Homo sapiens OX=9606 GN=SEPTIN10 PE=1 SV=2	1294.42	1343.93	1511.06	880.461	1011.92	1172.05	470.38	476.378	537.616	813.385	833.017	1065.23	576.727	654.019	835.015
O00264	O00264	PGRMC1	2	1	12.3647	1.19903e-05	2.50748e-05	2.79015	1	CTRL+LPS-27032022	CTRL-NoLPS-27032022	Membrane-associated progesterone receptor component 1 OS=Homo sapiens OX=9606 GN=PGRMC1 PE=1 SV=3	1010.07	915.425	724.156	2589.01	2490.53	2313.38	2291.37	2169.75	1546.91	2074.94	2276.74	2220.96	2289.67	2472.13	2130.03
Q96M15	Q96M15	IGF2BP2-AS1	1	1	5.1128	0.00572098	0.00314207	2.78586	0.936121	CTRL-NoLPS-27032022	M2 + LPS-27032022	Putative uncharacterized protein IGF2BP2-AS1 OS=Homo sapiens OX=9606 GN=IGF2BP2-AS1 PE=2 SV=1	745.124	729.293	988.518	679.114	392.795	672.088	454.92	289.354	400.098	365.197	333.646	185.241	441.456	504.141	615.537
P35221	P35221	CTNNA1	17	8	106.333	8.96435e-06	2.0309e-05	2.77787	1	E1+M2+ LPS-27032022	CTRL-NoLPS-27032022	Catenin alpha-1 OS=Homo sapiens OX=9606 GN=CTNNA1 PE=1 SV=1	707.624	639.889	836.131	1932.54	1864.51	1598.04	1735.67	1698.08	1324.72	1524.58	1456.48	1282.38	2087.27	2202.51	1776.1
P49903	P49903	SEPHS1	3	2	16.4767	3.41637e-06	9.70373e-06	2.77599	1	CTRL+LPS-27032022	CTRL-NoLPS-27032022	Selenide_ water dikinase 1 OS=Homo sapiens OX=9606 GN=SEPHS1 PE=1 SV=2	834.938	739.193	596.003	1998.8	1972.32	2053.15	1257.35	1481.6	1461.93	1248.69	1268.31	1422.47	1498.92	1738.59	1866.55
Q15836;P63027	Q15836	VAMP3	2	1	10.9367	0.00607592	0.00328021	2.77483	0.931921	CTRL-NoLPS-27032022	E1 + LPS-27032022	Vesicle-associated membrane protein 3 OS=Homo sapiens OX=9606 GN=VAMP3 PE=1 SV=3	1609.64	1469.64	2691.75	1006.61	1081.66	1590.99	602.635	650.142	826.999	574.427	568.343	966.992	682.609	807.41	1259.72
P55060	P55060	CSE1L	32	17	224.981	3.43179e-07	1.73041e-06	2.75996	1	M2 + LPS-27032022	CTRL-NoLPS-27032022	Exportin-2 OS=Homo sapiens OX=9606 GN=CSE1L PE=1 SV=3	1768.31	1620.04	1719.59	3935.71	4017.6	4563.31	4480.78	4638.25	4650.42	4118.55	4413.17	5565.97	3651.03	4221.42	4155.29
P52292	P52292	KPNA2	2	2	11.0413	5.86888e-05	8.2123e-05	2.75767	0.999995	E1+M2+ LPS-27032022	CTRL+LPS-27032022	Importin subunit alpha-1 OS=Homo sapiens OX=9606 GN=KPNA2 PE=1 SV=1	576.237	612.784	671.089	321.107	333.338	438.075	479.073	677.634	574.848	436.633	518.614	555.838	958.378	1135.54	918.896
Q5VVY1	Q5VVY1	NTMT2	1	1	5.2048	0.000120188	0.000149982	2.75374	0.999955	CTRL-NoLPS-27032022	E1+M2+ LPS-27032022	Alpha N-terminal protein methyltransferase 1B OS=Homo sapiens OX=9606 GN=METTL11B PE=1 SV=2	2074.26	1927.71	2702.21	1161.67	1207.07	1443.9	1059.39	1106.27	1269.98	874.16	1033.35	1351.01	817.409	872.269	744.896
P16401	P16401	H1-5	6	5	63.0677	2.09632e-05	3.69866e-05	2.73891	1	CTRL-NoLPS-27032022	M2 + LPS-27032022	Histone H1.5 OS=Homo sapiens OX=9606 GN=HIST1H1B PE=1 SV=3	13799.4	15104.6	16853.1	9349.29	9434.18	10839.2	5958.27	5933.08	6819.62	5160.51	5110.91	6434.94	8432.54	8538.93	12382.2
Q96JJ7	Q96JJ7	TMX3	4	3	27.8515	3.36093e-05	5.39746e-05	2.73861	0.999999	CTRL-NoLPS-27032022	M2 + LPS-27032022	Protein disulfide-isomerase TMX3 OS=Homo sapiens OX=9606 GN=TMX3 PE=1 SV=2	8354.61	8887.22	8077.46	5323.76	5785.73	4757.78	2597.45	3499.94	3338.74	2705.65	2765.48	3774.17	4242.05	5476.45	6122.34
P13639	P13639	EEF2	62	40	631.743	1.03685e-08	1.12752e-07	2.73385	1	M2 + LPS-27032022	CTRL-NoLPS-27032022	Elongation factor 2 OS=Homo sapiens OX=9606 GN=EEF2 PE=1 SV=4	16767.1	14533.8	17419.7	31134.8	30022.1	33603.9	44003.9	43534.4	42333.4	43247.2	42820.9	47126.6	33457.6	36263.2	36784
P36738	P36738	L1	5	1	26.2814	8.96695e-05	0.000118093	2.73316	0.999981	CTRL+LPS-27032022	CTRL-NoLPS-27032022	Major capsid protein L1 OS=Human papillomavirus type 34 OX=333764 GN=L1 PE=3 SV=1	417.451	260.731	368.11	875.968	965.815	1017.9	482.697	602.747	576.565	407.933	446.478	506.312	425.301	543.797	486.934
Q03252	Q03252	LMNB2	17	4	126.045	2.27926e-05	3.9432e-05	2.73011	1	CTRL-NoLPS-27032022	M2 + LPS-27032022	Lamin-B2 OS=Homo sapiens OX=9606 GN=LMNB2 PE=1 SV=4	1870.16	2311.32	1854.82	1120.18	1121.18	831.21	708.039	826.372	728.125	723.689	650.986	836.334	880.956	959.324	1175.18
Q9NVL1	Q9NVL1	FAM86C1P	1	1	5.1419	7.27897e-06	1.74241e-05	2.71938	1	M2 + LPS-27032022	CTRL-NoLPS-27032022	Protein FAM86C1 OS=Homo sapiens OX=9606 GN=FAM86C1 PE=1 SV=3	554.756	516.858	539.23	882.623	729.892	982.888	1213.31	1313.46	1325.23	1363.96	1319.4	1697.13	965.144	980.814	1243.88
P02545	P02545	LMNA	42	29	455.917	1.67176e-05	3.14992e-05	2.70421	1	CTRL-NoLPS-27032022	E1 + LPS-27032022	Prelamin-A/C OS=Homo sapiens OX=9606 GN=LMNA PE=1 SV=1	32052.8	31376	40956.8	17025.2	16788.8	19831.4	11936.2	11926	14738.9	11704.3	12247.1	15403.2	14321.6	13883.7	17776.1
Q9NQC3	Q9NQC3	RTN4	20	10	178.303	2.99959e-10	7.61112e-09	2.69393	1	CTRL-NoLPS-27032022	M2 + LPS-27032022	Reticulon-4 OS=Homo sapiens OX=9606 GN=RTN4 PE=1 SV=2	41431.5	39534.1	38973.6	30724	29923.8	32554.3	15698.1	15198.4	15979.6	14349.1	14159.1	16013.8	20671.7	21655.9	22442.8
P52306	P52306	RAP1GDS1	13	6	75.9212	6.60295e-06	1.64257e-05	2.68858	1	M2 + LPS-27032022	CTRL-NoLPS-27032022	Rap1 GTPase-GDP dissociation stimulator 1 OS=Homo sapiens OX=9606 GN=RAP1GDS1 PE=1 SV=3	503.41	334.804	329.119	1020.69	944.266	1099.77	971.29	1062.93	930.83	1088.28	1077.43	972.759	902.271	998.456	869.885
O94973	O94973	AP2A2	4	2	21.4555	0.0206708	0.00885198	2.6781	0.800578	CTRL-NoLPS-27032022	M2 + LPS-27032022	AP-2 complex subunit alpha-2 OS=Homo sapiens OX=9606 GN=AP2A2 PE=1 SV=2	1298.79	1422.31	699.157	794.924	360.963	387.765	476.424	561.394	326.413	409.545	473.84	393.735	427.254	611.252	615.213
Q5T1J5;Q9Y6H1	Q5T1J5	CHCHD2P9	1	1	5.7079	9.54593e-05	0.000124002	2.67589	0.999977	CTRL-NoLPS-27032022	E1 + LPS-27032022	Putative coiled-coil-helix-coiled-coil-helix domain-containing protein CHCHD2P9_ mitochondrial OS=Homo sapiens OX=9606 GN=CHCHD2P9 PE=5 SV=1	1126.18	1334.11	939.519	737.347	920.712	687.19	510.181	372.191	388.161	492.689	520.707	396.555	608.881	547.776	700.765
O15498	O15498	YKT6	4	1	27.2816	0.00264575	0.00170388	2.66665	0.97456	CTRL-NoLPS-27032022	E1 + LPS-27032022	Synaptobrevin homolog YKT6 OS=Homo sapiens OX=9606 GN=YKT6 PE=1 SV=1	828.525	887.444	982.948	681.861	880.569	737.446	320.873	381.781	309.445	541.487	417.322	232.877	671.536	542.463	368.738
P45880	P45880	VDAC2	8	5	55.4794	3.56483e-05	5.677e-05	2.65537	0.999999	CTRL-NoLPS-27032022	M2 + LPS-27032022	Voltage-dependent anion-selective channel protein 2 OS=Homo sapiens OX=9606 GN=VDAC2 PE=1 SV=2	5521.33	5873.25	6613.6	3140.39	2998.01	4182.27	2204.78	2314.58	2432.81	1972.03	2090.21	2719.55	2224.42	3008.12	2864.97
Q96AX2	Q96AX2	RAB37	6	1	45.137	0.00318349	0.00197019	2.65381	0.967676	CTRL+LPS-27032022	CTRL-NoLPS-27032022	Ras-related protein Rab-37 OS=Homo sapiens OX=9606 GN=RAB37 PE=1 SV=3	273.397	192.448	149.709	510.844	662.133	460.583	516.755	516.034	367.989	348.319	502.797	422.711	472.188	530.501	318.231
P14209	P14209	CD99	2	1	19.6534	5.45552e-07	2.35956e-06	2.64481	1	CTRL-NoLPS-27032022	E1 + LPS-27032022	CD99 antigen OS=Homo sapiens OX=9606 GN=CD99 PE=1 SV=1	2941.89	3475.72	3835.47	2150.87	2447.6	2431.54	1278.81	1224.22	1373.64	1283.04	1408.99	1289.02	2234.64	1811.51	1974.36
P20794	P20794	MAK	2	2	10.2846	1.18774e-05	2.4976e-05	2.62001	1	E1 + LPS-27032022	CTRL-NoLPS-27032022	Serine/threonine-protein kinase MAK OS=Homo sapiens OX=9606 GN=MAK PE=1 SV=2	8159.05	8130.04	10074.9	11526	12909.3	13515.6	20929	22855.3	25289.7	15133.6	14976.7	18436.3	11901	12918.3	15114.6
P31689	P31689	DNAJA1	10	5	54.8996	1.10728e-06	3.95027e-06	2.61586	1	E1+M2+ LPS-27032022	CTRL-NoLPS-27032022	DnaJ homolog subfamily A member 1 OS=Homo sapiens OX=9606 GN=DNAJA1 PE=1 SV=2	652.96	491.651	464.77	1065.45	1133.21	1030.19	1278.61	1294.87	1200.28	1192.13	1137.59	1254.16	1336.03	1489.58	1384.3
Q0R5R2;Q0R5R3;Q0R5R4	Q0R5R2	gag-pro-pol	4	1	27.3043	1.68114e-05	3.152e-05	2.61233	1	M2 + LPS-27032022	CTRL-NoLPS-27032022	Gag-Pro-Pol polyprotein OS=Human T-cell leukemia virus 3 (strain 2026ND) OX=402036 GN=gag-pro-pol PE=3 SV=3	558.756	433.26	358.913	1119.17	1144.74	1090.01	1058.6	1186.18	1243.08	1198.31	1245.86	1084.91	1169.68	1288.49	919.718
B3SRX5	B3SRX5	VP4_ROTWI	3	1	16.7635	1.43009e-05	2.85367e-05	2.60159	1	CTRL-NoLPS-27032022	E1 + LPS-27032022	Outer capsid protein VP4 OS=Rotavirus A (isolate RVA/Human/United States/WI61/1983/G9P1A[8]) OX=578830 PE=3 SV=1	741.827	908.287	981.074	528.705	511.92	494.654	375.738	339.874	295.765	422.223	410.801	376.337	358.822	338.818	468.298
Q8IYM0	Q8IYM0	FAM186B	3	2	14.6816	0.000159216	0.000188196	2.59196	0.999899	CTRL-NoLPS-27032022	M2 + LPS-27032022	Protein FAM186B OS=Homo sapiens OX=9606 GN=FAM186B PE=2 SV=2	500.886	395.645	463.677	261.887	279.745	274.919	191.051	138.23	203.022	191.957	200.929	131.893	265.977	233.123	198.527
Q15056	Q15056	EIF4H	9	4	62.8102	3.89871e-05	6.08148e-05	2.58233	0.999999	CTRL-NoLPS-27032022	E1 + LPS-27032022	Eukaryotic translation initiation factor 4H OS=Homo sapiens OX=9606 GN=EIF4H PE=1 SV=5	2565.23	2474.92	3149.39	1202.92	1312.4	1446.09	1072.01	948.787	1150.58	965.607	1036.11	1330.41	987.405	919.586	1320.91
Q9H079	Q9H079	KATNBL1	2	1	15.8804	0.0646678	0.0224983	2.58005	0.60354	M2 + LPS-27032022	CTRL-NoLPS-27032022	KATNB1-like protein 1 OS=Homo sapiens OX=9606 GN=KATNBL1 PE=1 SV=1	448.51	253.769	159.894	586.488	349.061	357.956	877.268	615.516	673.024	774.471	780.375	669.603	842.534	464.984	210.964
Q9BS26	Q9BS26	ERP44	3	2	24.0813	0.00259796	0.00168164	2.57455	0.97517	E1+M2+ LPS-27032022	CTRL-NoLPS-27032022	Endoplasmic reticulum resident protein 44 OS=Homo sapiens OX=9606 GN=ERP44 PE=1 SV=1	1027.47	466.074	959.982	1709.33	1629.9	1312.6	2031.26	2102.33	1387.24	2147.09	2040.94	1731.48	1970.57	2130.24	2215.9
P30453;P30457;P18462;P30450;P30456	P30453	HLA-A	9	3	52.6423	0.000224979	0.00024606	2.57423	0.999749	CTRL-NoLPS-27032022	CTRL+LPS-27032022	HLA class I histocompatibility antigen_ A-34 alpha chain OS=Homo sapiens OX=9606 GN=HLA-A PE=1 SV=1	827.824	970.426	884.85	350.321	449.25	242.719	519.582	480.081	422.304	518.162	485.555	467.036	417.122	397.843	332.667
Q9UKD2	Q9UKD2	MRTO4	12	7	66.7205	5.34701e-07	2.35956e-06	2.56385	1	CTRL-NoLPS-27032022	M2 + LPS-27032022	mRNA turnover protein 4 homolog OS=Homo sapiens OX=9606 GN=MRTO4 PE=1 SV=2	6591.53	6491.54	7698.22	4905.93	5121	5558.47	2906.46	2685.7	3066.22	2482.96	2615.9	3006.65	4648.31	4346.19	5404.98
Q5JXX5	Q5JXX5	GLRA4	3	2	17.3859	4.29285e-06	1.16707e-05	2.56309	1	E1 + LPS-27032022	CTRL-NoLPS-27032022	Glycine receptor subunit alpha-4 OS=Homo sapiens OX=9606 GN=GLRA4 PE=2 SV=3	170.442	162.407	190.791	174.984	179.478	179.204	433.212	405.499	503.424	293.206	273.941	364.844	308.206	238.048	287.991
P78406	P78406	RAE1	1	1	4.1773	0.000459916	0.000410911	2.56208	0.998689	CTRL+LPS-27032022	CTRL-NoLPS-27032022	mRNA export factor OS=Homo sapiens OX=9606 GN=RAE1 PE=1 SV=1	710.221	1090.32	1488.49	2422.71	2681.74	3322.31	2597.15	2628.59	2178.75	2695.08	2608.97	3008.78	2236.19	2535.24	2547.08
Q16352	Q16352	INA	8	3	59.0085	0.000266384	0.00027551	2.55882	0.999619	CTRL-NoLPS-27032022	M2 + LPS-27032022	Alpha-internexin OS=Homo sapiens OX=9606 GN=INA PE=1 SV=2	1152.39	1304.45	960.123	747.725	818.922	533.572	480.712	490.705	544.238	437.269	467.999	430.097	975.158	629.07	742.749
O60518	O60518	RANBP6	6	1	41.1154	0.0166668	0.00744545	2.55559	0.830226	E1+M2+ LPS-27032022	CTRL-NoLPS-27032022	Ran-binding protein 6 OS=Homo sapiens OX=9606 GN=RANBP6 PE=1 SV=2	86.869	341.495	353.958	622.803	719.219	626.247	360.336	332.093	371.127	540.487	535.123	727.053	598.678	739.513	661.105
P02730	P02730	SLC4A1	3	1	17.4543	0.00354317	0.00214739	2.55357	0.963077	CTRL-NoLPS-27032022	E1 + LPS-27032022	Band 3 anion transport protein OS=Homo sapiens OX=9606 GN=SLC4A1 PE=1 SV=3	1124.69	1062.34	1679.65	475.793	554.726	707.059	471.086	485.097	558.041	540.736	548.664	610.549	521.083	304.959	697.366
Q9UJ72	Q9UJ72	ANXA10	3	1	15.6721	1.07034e-05	2.29827e-05	2.55001	1	CTRL-NoLPS-27032022	M2 + LPS-27032022	Annexin A10 OS=Homo sapiens OX=9606 GN=ANXA10 PE=1 SV=3	1252.78	959.408	862.242	665.84	664.963	673.629	550.844	603.539	584.8	398.459	443.416	363.781	583.477	633.286	584.902
P25205	P25205	MCM3	25	10	145.878	0.000348977	0.000337115	2.54313	0.999283	CTRL-NoLPS-27032022	M2 + LPS-27032022	DNA replication licensing factor MCM3 OS=Homo sapiens OX=9606 GN=MCM3 PE=1 SV=3	5254.75	5488.11	5991.08	4553.81	4676.45	5068.11	2205.83	2735.28	4417.65	2268.33	2236.46	2075.26	2981.26	3536.67	3190.49
Q8NI22	Q8NI22	MCFD2	5	3	43.3631	0.00121687	0.00091351	2.53755	0.991936	M2 + LPS-27032022	CTRL-NoLPS-27032022	Multiple coagulation factor deficiency protein 2 OS=Homo sapiens OX=9606 GN=MCFD2 PE=1 SV=1	1514.86	1470.07	1360.29	3321.28	2981.7	1797.15	2999.44	3615.29	2698.55	3416.13	3659.75	3950.35	2702.76	3875.92	2727.18
P37802	P37802	TAGLN2	15	11	182.12	4.05073e-07	1.97659e-06	2.52514	1	M2 + LPS-27032022	CTRL-NoLPS-27032022	Transgelin-2 OS=Homo sapiens OX=9606 GN=TAGLN2 PE=1 SV=3	20213.6	18589.8	22962.1	43209.9	43506.6	48686.4	39195.8	40857.7	40698	49344.4	49652	56970.4	42223.2	49755.6	49675
P16989	P16989	YBX3	5	2	45.1263	5.57592e-05	7.91881e-05	2.51872	0.999996	E1+M2+ LPS-27032022	CTRL+LPS-27032022	Y-box-binding protein 3 OS=Homo sapiens OX=9606 GN=YBX3 PE=1 SV=4	382.131	368.99	347.68	210.158	210.145	150.643	366.96	349.928	286.246	321.296	298.727	249.57	499.645	438.47	499.94
P62873	P62873	GNB1	8	4	50.708	1.54327e-05	3.0122e-05	2.51859	1	CTRL-NoLPS-27032022	M2 + LPS-27032022	Guanine nucleotide-binding protein G(I)/G(S)/G(T) subunit beta-1 OS=Homo sapiens OX=9606 GN=GNB1 PE=1 SV=3	1944.19	2235.61	2461.75	1509.36	1516.13	1707.59	908.952	936.153	1021.2	786.827	840.89	1009.29	1292.48	1265.84	1749.7
Q7Z4W1	Q7Z4W1	DCXR	4	2	23.465	0.000523393	0.000450696	2.51542	0.998285	M2 + LPS-27032022	CTRL-NoLPS-27032022	L-xylulose reductase OS=Homo sapiens OX=9606 GN=DCXR PE=1 SV=2	445.695	392.681	304.009	538.502	838.799	822.496	905.626	941.479	794.061	956.954	985.292	931.333	868.179	941.635	625.564
Q9WT35;P52348	Q9WT35	TRX1	2	1	21.9672	9.99053e-05	0.000128168	2.51403	0.999974	CTRL-NoLPS-27032022	E1 + LPS-27032022	Triplex capsid protein 1 OS=Human herpesvirus 6B (strain Z29) OX=36351 GN=TRX1 PE=3 SV=1	1660.37	2123.05	2499.87	855.641	953.212	1171.58	808.868	846.043	844.386	963.473	856.75	905.142	741.372	723.862	1042.86
Q9BYX7	Q9BYX7	POTEKP	8	2	97.433	0.0079217	0.00406407	2.51089	0.911031	E1 + LPS-27032022	CTRL-NoLPS-27032022	Putative beta-actin-like protein 3 OS=Homo sapiens OX=9606 GN=POTEKP PE=5 SV=1	286.489	145.774	370.466	414.191	397.205	351.244	636.075	675.497	703.99	553.281	626.104	429.721	453.812	503.682	338.087
O95816	O95816	BAG2	1	1	6.124	0.0460292	0.0170585	2.51058	0.668203	E1 + LPS-27032022	CTRL-NoLPS-27032022	BAG family molecular chaperone regulator 2 OS=Homo sapiens OX=9606 GN=BAG2 PE=1 SV=1	2452.18	602.033	476.899	3018.33	1831.1	1677.34	2895.63	3410.14	2559.36	2948.72	2943.89	2043.13	2727.03	3284.19	2136.92
Q8IX95	Q8IX95	CTAGE3P	3	2	15.8942	0.000205536	0.000227543	2.50425	0.999801	CTRL+LPS-27032022	CTRL-NoLPS-27032022	Putative cTAGE family member 3 OS=Homo sapiens OX=9606 GN=CTAGE3P PE=5 SV=1	649.864	350.334	470.587	1349.74	1274.24	1059.24	1015.14	1058.59	1083.49	1173.39	1103.94	982.437	1086.2	1227.56	980.89
Q03519	Q03519	TAP2	4	1	21.8258	0.0317664	0.0125551	2.50416	0.733522	E1 + LPS-27032022	CTRL-NoLPS-27032022	Antigen peptide transporter 2 OS=Homo sapiens OX=9606 GN=TAP2 PE=1 SV=1	276.112	262.459	71.9079	482.906	449.983	563.782	496.268	443.281	589.188	295.39	362.364	551.442	271.479	328.877	268.038
Q9NUB1	Q9NUB1	ACSS1	2	1	14.2523	1.97251e-05	3.54129e-05	2.50113	1	CTRL-NoLPS-27032022	M2 + LPS-27032022	Acetyl-coenzyme A synthetase 2-like_ mitochondrial OS=Homo sapiens OX=9606 GN=ACSS1 PE=1 SV=2	9833.75	8630.57	9266.84	6385.18	5601	7231.06	3477.19	3606.36	4029.25	3267.17	3397.03	4423.25	4171.14	5024.18	5805.74
Q99623	Q99623	PHB2	10	4	89.4599	7.79056e-07	3.05686e-06	2.48792	1	CTRL-NoLPS-27032022	E1 + LPS-27032022	Prohibitin-2 OS=Homo sapiens OX=9606 GN=PHB2 PE=1 SV=2	2190.43	2362.2	3051.15	1780.58	1876.11	1880.58	1052.21	997.404	1006.67	974.708	1134.71	983.171	1269.63	1217.12	1322.31
Q8TEX9	Q8TEX9	IPO4	6	3	35.3045	5.30619e-06	1.40249e-05	2.47518	1	CTRL-NoLPS-27032022	E1 + LPS-27032022	Importin-4 OS=Homo sapiens OX=9606 GN=IPO4 PE=1 SV=2	3081.62	3064.98	3716.66	2017.09	2255.15	2315.52	1383.29	1254.74	1346.83	1460.18	1523.19	1641.06	2153.8	1771.33	2427.88
Q8WVM8	Q8WVM8	SCFD1	11	4	66.0384	0.00979178	0.00486684	2.46505	0.891419	M2 + LPS-27032022	CTRL-NoLPS-27032022	Sec1 family domain-containing protein 1 OS=Homo sapiens OX=9606 GN=SCFD1 PE=1 SV=4	1159.56	571.005	342.779	1810.14	1753.02	1407.84	1419.54	1379.32	1067.16	1663.17	1759.84	1687.9	1592.89	1775.32	1253.21
P17661	P17661	DES	12	1	145.135	0.00145093	0.00106199	2.4642	0.989312	M2 + LPS-27032022	CTRL-NoLPS-27032022	Desmin OS=Homo sapiens OX=9606 GN=DES PE=1 SV=3	114.054	111.92	140.334	168.153	126.05	97.3751	198.553	212.868	244.165	342.979	314.432	245.242	182.663	157.538	103.186
Q9Y224	Q9Y224	RTRAF	13	6	85.1559	4.65277e-06	1.2471e-05	2.46066	1	E1+M2+ LPS-27032022	CTRL-NoLPS-27032022	RNA transcription_ translation and transport factor protein OS=Homo sapiens OX=9606 GN=RTRAF PE=1 SV=1	1141.08	1228.85	1227.54	2362.13	2625.12	2696.06	2760.11	2664.56	3103.92	2503.37	2496.2	3406.51	2635.65	2988.49	3228
P53992	P53992	SEC24C	19	11	102.311	0.000333253	0.000325981	2.45923	0.999355	CTRL+LPS-27032022	CTRL-NoLPS-27032022	Protein transport protein Sec24C OS=Homo sapiens OX=9606 GN=SEC24C PE=1 SV=3	1132.55	542.799	715.551	1905.98	2003.06	1970.73	1674.89	1759.52	1560.37	1660.32	1589.12	1831.28	1730.39	1843.99	1760.44
P12036	P12036	NEFH	7	1	58.6113	0.252376	0.0670317	2.45721	0.327012	E1 + LPS-27032022	CTRL-NoLPS-27032022	Neurofilament heavy polypeptide OS=Homo sapiens OX=9606 GN=NEFH PE=1 SV=4	49.3645	40.1765	44.9043	81.7551	53.169	49.2813	125.805	127.512	77.0434	162.139	124.065	36.122	81.5226	80.5431	26.463
P05161	P05161	ISG15	4	3	30.64	0.0421259	0.0158277	2.43115	0.684361	E1+M2+ LPS-27032022	CTRL+LPS-27032022	Ubiquitin-like protein ISG15 OS=Homo sapiens OX=9606 GN=ISG15 PE=1 SV=5	43.6854	108.809	98.7404	103.714	71.8697	53.5501	94.5561	92.1753	74.6596	101.333	88.5652	74.7155	234.557	120.088	202.414
Q8WWM7	Q8WWM7	ATXN2L	2	1	11.1872	9.67221e-07	3.64488e-06	2.42139	1	CTRL-NoLPS-27032022	E1 + LPS-27032022	Ataxin-2-like protein OS=Homo sapiens OX=9606 GN=ATXN2L PE=1 SV=2	616.837	708.354	695.972	576.52	572.693	541.703	313.579	270.795	250.339	331.487	339.64	273.671	363.421	416.929	409.525
Q9BRP8	Q9BRP8	PYM1	6	4	32.7635	0.000116402	0.000146216	2.42097	0.999959	E1 + LPS-27032022	CTRL-NoLPS-27032022	Partner of Y14 and mago OS=Homo sapiens OX=9606 GN=PYM1 PE=1 SV=1	199.583	145.501	120.435	159.316	173.894	200.008	355.72	380.048	391.239	209.322	219.854	239.376	188.154	186.534	150.969
P30084	P30084	ECHS1	12	5	110.047	1.52869e-05	2.99913e-05	2.41835	1	M2 + LPS-27032022	CTRL-NoLPS-27032022	Enoyl-CoA hydratase_ mitochondrial OS=Homo sapiens OX=9606 GN=ECHS1 PE=1 SV=4	1504.86	1344.08	1313.81	2193.98	2324.95	2572.53	1734.76	1706.45	1842.14	2878.1	3262.37	3926.52	2183.14	2627.63	2880.25
Q9H161	Q9H161	ALX4	1	1	5.149	0.00106949	0.000822338	2.40606	0.993498	CTRL-NoLPS-27032022	M2 + LPS-27032022	Homeobox protein aristaless-like 4 OS=Homo sapiens OX=9606 GN=ALX4 PE=1 SV=2	1375.66	1513.25	1414.28	934.228	885.022	930.448	563.682	574.457	739.529	489.662	575.152	723.664	874.86	490.121	880.541
P16070	P16070	CD44	8	4	76.156	8.7671e-07	3.40493e-06	2.40491	1	CTRL-NoLPS-27032022	E1 + LPS-27032022	CD44 antigen OS=Homo sapiens OX=9606 GN=CD44 PE=1 SV=3	7757.9	8594.21	9531.25	6037.33	5781.75	6273.68	3646.42	3510.91	3605.41	3486.17	3555.48	3788.94	5317.73	4863.69	6527.14
O75914	O75914	PAK3	3	1	23.6814	0.000205657	0.000227543	2.40286	0.999801	E1 + LPS-27032022	CTRL-NoLPS-27032022	Serine/threonine-protein kinase PAK 3 OS=Homo sapiens OX=9606 GN=PAK3 PE=1 SV=2	1749.14	2168.4	1837.54	3429.8	3398.84	3692.37	3910.39	4042.59	5875.65	3761.87	4111.15	4989.8	3616.67	4273.57	5081.64
P07864	P07864	LDHC	6	1	56.9923	0.262352	0.0689135	2.39941	0.319284	E1+M2+ LPS-27032022	E1 + LPS-27032022	L-lactate dehydrogenase C chain OS=Homo sapiens OX=9606 GN=LDHC PE=1 SV=4	114.577	113.467	58.2637	162.377	142.422	144.571	60.9893	78.1498	52.8719	126.499	113.751	38.6784	190.73	214.984	54.9985
Q15008	Q15008	PSMD6	13	8	93.1539	0.0374217	0.0143002	2.39811	0.705432	CTRL+LPS-27032022	M2 + LPS-27032022	26S proteasome non-ATPase regulatory subunit 6 OS=Homo sapiens OX=9606 GN=PSMD6 PE=1 SV=1	3310.34	10514.1	5109.65	8101.88	11107.8	9933.49	4798.52	4480.86	5051.46	3794.84	3602.53	4755.19	4658.93	5631.86	6330.29
O00571	O00571	DDX3X	20	3	138.753	2.18551e-05	3.83328e-05	2.39733	1	M2 + LPS-27032022	CTRL-NoLPS-27032022	ATP-dependent RNA helicase DDX3X OS=Homo sapiens OX=9606 GN=DDX3X PE=1 SV=3	557.921	451.768	629.722	1092.93	1013.3	1239.06	1252.54	1267.99	1248.78	1169.66	1224.54	1536.01	1100.93	1355.96	1374.78
P61086	P61086	UBE2K	4	2	21.4388	0.00492271	0.00280063	2.39134	0.945778	E1 + LPS-27032022	CTRL-NoLPS-27032022	Ubiquitin-conjugating enzyme E2 K OS=Homo sapiens OX=9606 GN=UBE2K PE=1 SV=3	239.321	218.11	413.525	589.252	550.602	404.734	663.019	702.473	717.26	725.015	572.144	601.774	701.716	679.832	412.445
Q07955	Q07955	SRSF1	10	5	77.6165	2.84331e-08	2.51671e-07	2.38931	1	CTRL-NoLPS-27032022	E1 + LPS-27032022	Serine/arginine-rich splicing factor 1 OS=Homo sapiens OX=9606 GN=SRSF1 PE=1 SV=2	2165.33	2238.6	2372.71	2216.96	2059.95	2234.2	993.325	978.963	863.95	1221.05	1098.46	1017.36	1739.86	1852.08	1937.85
Q5VTE0	Q5VTE0	EEF1A1P5	26	1	329.108	0.00025405	0.000267849	2.3814	0.999661	CTRL+LPS-27032022	CTRL-NoLPS-27032022	Putative elongation factor 1-alpha-like 3 OS=Homo sapiens OX=9606 GN=EEF1A1P5 PE=5 SV=1	3321.6	3247.95	3729.69	7343.89	7813.37	9369.35	5909.94	6099.01	6872.62	6276.18	6402.57	8983.32	6165.49	7458.51	9490.16
P68104	P68104	EEF1A1	34	4	337.388	0.00025405	0.000267849	2.3814	0.999661	CTRL+LPS-27032022	CTRL-NoLPS-27032022	Elongation factor 1-alpha 1 OS=Homo sapiens OX=9606 GN=EEF1A1 PE=1 SV=1	55273.7	54048.3	62064.6	122207	130020	155913	98345.6	101492	114365	104440	106543	149489	102598	124115	157923
P89432	P89432	UL9	3	1	17.1271	0.00068165	0.000564003	2.3795	0.997111	CTRL-NoLPS-27032022	M2 + LPS-27032022	Replication origin-binding protein OS=Human herpesvirus 2 (strain HG52) OX=10315 GN=UL9 PE=3 SV=2	3158.25	3132.29	4318.7	1715.88	1976.43	1874.37	1290.55	1404.62	1773.12	1408.17	1532.59	1517.84	2077.37	1339.73	2296.31
Q9Y6I3	Q9Y6I3	EPN1	1	1	5.8681	0.599247	0.133757	2.3737	0.162655	M2 + LPS-27032022	CTRL-NoLPS-27032022	Epsin-1 OS=Homo sapiens OX=9606 GN=EPN1 PE=1 SV=2	134.387	65.2057	58.2956	150.675	123.798	87.8997	204.939	219.224	157.17	241.063	285.641	85.4462	278.09	200.535	17.8123
Q9H4B7	Q9H4B7	TUBB1	12	2	100.451	0.148078	0.0434203	2.37205	0.435499	M2 + LPS-27032022	CTRL-NoLPS-27032022	Tubulin beta-1 chain OS=Homo sapiens OX=9606 GN=TUBB1 PE=1 SV=1	136.356	97.7607	143.472	243.984	233.77	161.989	268.98	208.463	192.463	314.512	367.236	213.911	278.16	325.366	93.6498
Q9UNS2	Q9UNS2	COPS3	4	3	22.2677	0.0868226	0.0284874	2.36351	0.544869	E1 + LPS-27032022	CTRL-NoLPS-27032022	COP9 signalosome complex subunit 3 OS=Homo sapiens OX=9606 GN=COPS3 PE=1 SV=3	153.695	174.551	81.8715	300.583	260.25	203.615	362.548	243.235	363.533	396.584	316.221	116.93	316.459	268.244	325.448
O15085	O15085	ARHGEF11	7	2	47.9104	0.00874566	0.00442642	2.35469	0.902206	CTRL+LPS-27032022	CTRL-NoLPS-27032022	Rho guanine nucleotide exchange factor 11 OS=Homo sapiens OX=9606 GN=ARHGEF11 PE=1 SV=1	366.227	632.779	307.122	930.73	995.396	1149.4	478.463	671.025	639.181	486.879	622.93	763.225	621.881	813.781	832.706
Q5VV43	Q5VV43	KIAA0319	2	1	11.6906	2.52594e-05	4.31118e-05	2.35372	1	CTRL-NoLPS-27032022	M2 + LPS-27032022	Dyslexia-associated protein KIAA0319 OS=Homo sapiens OX=9606 GN=KIAA0319 PE=1 SV=1	5686.68	4482.57	5592.74	3790.14	3677.53	3617.62	2158.71	2433.01	2238.92	1854.41	2057.58	2784.64	2640.6	2848.73	3110.24
Q9P2K8	Q9P2K8	EIF2AK4	5	1	39.8326	1.11054e-06	3.95027e-06	2.34894	1	CTRL-NoLPS-27032022	M2 + LPS-27032022	eIF-2-alpha kinase GCN2 OS=Homo sapiens OX=9606 GN=EIF2AK4 PE=1 SV=3	3077.93	3453.44	3429.1	2387.66	2437.91	2643.92	1682.77	1569.06	1647.89	1530.7	1463.46	1246.25	1806.56	2188.66	2205.82
O60814;P57053;P58876;P62807;Q5QNW6;Q93079;Q99877;Q99879;Q96A08	O60814	H2BC12	13	2	119.297	0.000227631	0.000248247	2.34319	0.999742	CTRL-NoLPS-27032022	M2 + LPS-27032022	Histone H2B type 1-K OS=Homo sapiens OX=9606 GN=HIST1H2BK PE=1 SV=3	17450.1	18442.9	22667.7	12885.1	14012.4	16590.6	7525.31	8645.84	10106.2	7428.61	7801.8	9761.5	10174.5	12536.3	15095.9
P49593	P49593	PPM1F	3	2	19.6971	0.000730573	0.000599272	2.33358	0.996706	M2 + LPS-27032022	E1+M2+ LPS-27032022	Protein phosphatase 1F OS=Homo sapiens OX=9606 GN=PPM1F PE=1 SV=3	318.678	284.04	378.104	316.271	278.002	361.131	407.555	435.04	414.31	588.418	690.815	755.864	199.693	358.353	314.047
P04179	P04179	SOD2	12	8	111.907	6.53171e-06	1.63554e-05	2.32997	1	CTRL+LPS-27032022	CTRL-NoLPS-27032022	Superoxide dismutase [Mn]_ mitochondrial OS=Homo sapiens OX=9606 GN=SOD2 PE=1 SV=3	2954.53	3991.91	3019.15	7726.33	7992.93	7500.29	5872.17	5871.1	6506.19	6846.84	7077.67	8069.47	5280.33	6152.47	5275.43
P11279	P11279	LAMP1	2	1	16.0874	0.000520367	0.000450127	2.32328	0.998306	CTRL-NoLPS-27032022	E1 + LPS-27032022	Lysosome-associated membrane glycoprotein 1 OS=Homo sapiens OX=9606 GN=LAMP1 PE=1 SV=3	45445.8	42141.7	49373.1	26287.8	27759.4	31721	18940.8	18905.6	21105.2	22395.7	22085.4	31101.6	22811.3	29314.1	35561
A7XCE4	A7XCE4	ORF1	3	1	18.141	0.0536184	0.0193071	2.32293	0.639662	CTRL-NoLPS-27032022	E1+M2+ LPS-27032022	Capsid protein OS=Torque teno virus (isolate Human/Finland/Hel32/2002) OX=687342 GN=ORF1 PE=3 SV=1	269.697	205.005	336.224	134.769	130.755	144.196	67.8848	146.917	187.446	190.1	86.5212	117.074	104.109	112.457	132.53
Q01668	Q01668	CACNA1D	2	1	15.7827	0.01654	0.00741491	2.32073	0.831227	CTRL-NoLPS-27032022	E1 + LPS-27032022	Voltage-dependent L-type calcium channel subunit alpha-1D OS=Homo sapiens OX=9606 GN=CACNA1D PE=1 SV=2	13281.8	15767.4	25075.6	9074.62	10358.9	12671	6771.21	6883.2	9667.92	8804.89	9094.01	12140.9	9808.32	7580.68	12219.1
O15511	O15511	ARPC5	3	1	27.3884	0.00766799	0.00399248	2.32032	0.913809	E1+M2+ LPS-27032022	CTRL-NoLPS-27032022	Actin-related protein 2/3 complex subunit 5 OS=Homo sapiens OX=9606 GN=ARPC5 PE=1 SV=3	1471.87	2016.47	1761.78	2861.75	3233.02	3177.71	4165.07	2982.7	1760.75	4292.96	3737.91	3328.31	3454.94	4076.89	4650.16
I3L3R5	I3L3R5	CCER2	1	1	5.2811	0.000854557	0.000681869	2.31801	0.995607	CTRL-NoLPS-27032022	M2 + LPS-27032022	Coiled-coil domain-containing glutamate-rich protein 2 OS=Homo sapiens OX=9606 GN=CCER2 PE=2 SV=1	5451.81	5380.99	6485.42	3402.46	3887.94	4900.45	2561.64	2474.56	2962.02	2202.86	2181.88	3086.43	2518.68	3270.32	4070.7
Q96JG6	Q96JG6	VPS50	7	3	39.9335	2.57898e-06	7.66436e-06	2.31361	1	CTRL-NoLPS-27032022	E1 + LPS-27032022	Syndetin OS=Homo sapiens OX=9606 GN=VPS50 PE=1 SV=3	1166.18	1289.82	1209.24	902.417	818.011	822.421	520.879	540.897	522.433	579.609	672.039	689.984	750.427	896.771	685.137
O15182	O15182	CETN3	1	1	5.7617	5.86322e-05	8.2123e-05	2.3129	0.999995	CTRL-NoLPS-27032022	E1 + LPS-27032022	Centrin-3 OS=Homo sapiens OX=9606 GN=CETN3 PE=1 SV=2	958.541	1247.59	927.796	786.503	754.767	698.357	376.927	526.015	452.032	666.742	739.141	662.994	842.31	778.172	855.41
P35232	P35232	PHB1	16	10	113.042	1.63252e-06	5.22145e-06	2.31084	1	CTRL-NoLPS-27032022	E1 + LPS-27032022	Prohibitin OS=Homo sapiens OX=9606 GN=PHB PE=1 SV=1	8386.09	9470.91	11834.6	6428.38	6192.78	6931.83	4309.63	4122.44	4416.77	4373.61	4464.28	4456.84	5414.76	5239.13	5406.05
P22059	P22059	OSBP	3	1	15.4092	0.036211	0.0139914	2.29599	0.711173	E1 + LPS-27032022	CTRL-NoLPS-27032022	Oxysterol-binding protein 1 OS=Homo sapiens OX=9606 GN=OSBP PE=1 SV=1	121.029	205.188	351.234	343.836	388.196	299.132	572.598	564.392	418.428	498.235	561.541	356.78	361.901	400.651	216.591
Q8N7Z5	Q8N7Z5	ANKRD31	5	1	28.3045	0.549089	0.124993	2.28535	0.178549	E1 + LPS-27032022	CTRL-NoLPS-27032022	Ankyrin repeat domain-containing protein 31 OS=Homo sapiens OX=9606 GN=ANKRD31 PE=2 SV=2	468.693	175.663	189.551	633.267	707.983	486.694	686.454	634.026	585.293	606.866	738.797	102.04	682.459	708.846	91.8108
P35244	P35244	RPA3	2	1	12.2878	7.82518e-06	1.81605e-05	2.28336	1	CTRL+LPS-27032022	CTRL-NoLPS-27032022	Replication protein A 14 kDa subunit OS=Homo sapiens OX=9606 GN=RPA3 PE=1 SV=1	971.224	916.717	1087.04	2085.61	2140.32	2567.01	2042.16	2172.54	2171.4	1686	1659.14	1996.53	1626.09	1942.72	2048.21
Q13405	Q13405	MRPL49	2	1	12.5566	0.00156264	0.0011243	2.26377	0.988011	CTRL-NoLPS-27032022	E1 + LPS-27032022	39S ribosomal protein L49_ mitochondrial OS=Homo sapiens OX=9606 GN=MRPL49 PE=1 SV=1	454.557	562.241	723.035	340.726	399.743	520.586	207.786	285.066	275.703	257.091	225.312	321.983	366.06	398.916	434.482
P61970	P61970	NUTF2	6	4	50.7896	3.23325e-07	1.73041e-06	2.26067	1	M2 + LPS-27032022	CTRL-NoLPS-27032022	Nuclear transport factor 2 OS=Homo sapiens OX=9606 GN=NUTF2 PE=1 SV=1	2739.52	2420.22	2257.53	5634.85	5038.4	5483.27	4488.92	4546.9	4094.45	5402.52	5617.91	5747.58	5067.58	5827.03	4909.14
O43169	O43169	CYB5B	4	2	24.048	0.000146673	0.000176662	2.25762	0.99992	CTRL+LPS-27032022	CTRL-NoLPS-27032022	Cytochrome b5 type B OS=Homo sapiens OX=9606 GN=CYB5B PE=1 SV=3	881.803	717.247	735.392	2031.91	1788.55	1449.82	1277.48	1149.39	1123.81	1075.79	1100.14	1102.01	1188.74	1338.19	993.532
Q9Y3I0	Q9Y3I0	RTCB	13	4	86.946	0.0544365	0.0195647	2.2499	0.636784	CTRL-NoLPS-27032022	E1 + LPS-27032022	tRNA-splicing ligase RtcB homolog OS=Homo sapiens OX=9606 GN=RTCB PE=1 SV=1	239.936	230.583	272.921	121.892	122.9	85.6553	153.542	105.169	71.7205	165.1	161.913	69.6172	237.56	126.938	132.996
Q9Y2V2	Q9Y2V2	CARHSP1	4	3	33.2203	0.0448518	0.0167435	2.24729	0.672961	M2 + LPS-27032022	CTRL-NoLPS-27032022	Calcium-regulated heat-stable protein 1 OS=Homo sapiens OX=9606 GN=CARHSP1 PE=1 SV=2	1234.27	1840.83	977.631	2010.32	2229.06	3184.24	2560.9	2658.51	2845.79	2488.74	2486.78	4132.15	2018.88	2134.58	4484.69
Q9P0M6	Q9P0M6	MACROH2A2	5	1	29.737	1.49027e-05	2.9389e-05	2.24172	1	CTRL-NoLPS-27032022	E1 + LPS-27032022	Core histone macro-H2A.2 OS=Homo sapiens OX=9606 GN=H2AFY2 PE=1 SV=3	3611.07	3962.89	3658.49	2358.53	2835.04	2256.72	1454.89	1751.18	1804.56	1704.88	1579.24	1890.77	2143.49	2730.4	2531.73
Q15233	Q15233	NONO	20	9	144.368	0.000523168	0.000450696	2.24111	0.998287	CTRL-NoLPS-27032022	M2 + LPS-27032022	Non-POU domain-containing octamer-binding protein OS=Homo sapiens OX=9606 GN=NONO PE=1 SV=4	15164	9952.33	19353.4	12301.2	13535	15232.9	7438.04	6859.54	7792.07	6300.16	6706.17	6836.38	7959.91	8854.91	6668.72
Q58FG1	Q58FG1	HSP90AA4P	10	1	85.5906	0.173329	0.0493421	2.23762	0.403154	CTRL-NoLPS-27032022	M2 + LPS-27032022	Putative heat shock protein HSP 90-alpha A4 OS=Homo sapiens OX=9606 GN=HSP90AA4P PE=5 SV=1	118.977	121.24	114.118	48.9925	59.9053	69.3597	51.3108	32.1007	90.2989	40.5769	43.6792	74.0978	35.3711	39.4985	128.784
Q9Y6N5	Q9Y6N5	SQOR	14	6	91.822	7.13122e-05	9.59082e-05	2.2329	0.999991	CTRL-NoLPS-27032022	E1 + LPS-27032022	Sulfide:quinone oxidoreductase_ mitochondrial OS=Homo sapiens OX=9606 GN=SQOR PE=1 SV=1	8145.34	8510.81	11342.5	5619.64	5716.98	6845.73	4030.33	4131.04	4377.76	4116.21	4229.24	5421.06	4082.48	4387.63	4854.89
P38159	P38159	RBMX	13	2	96.5247	0.0175052	0.00772927	2.22963	0.823711	E1+M2+ LPS-27032022	E1 + LPS-27032022	RNA-binding motif protein_ X chromosome OS=Homo sapiens OX=9606 GN=RBMX PE=1 SV=3	1543.63	2898.95	3720.22	3111.56	2977.47	2680	1674.07	1481.46	991.076	1997.95	2403.05	2666.18	2922.63	2809.82	3512.95
P50995	P50995	ANXA11	10	2	56.4648	0.00328702	0.00202438	2.22749	0.96635	CTRL-NoLPS-27032022	E1 + LPS-27032022	Annexin A11 OS=Homo sapiens OX=9606 GN=ANXA11 PE=1 SV=1	2406.58	2696.46	3629.28	2098.78	2367.27	3172	1186.31	1248.16	1485.77	1088.14	1188.23	1905.82	1364.07	1767.61	2012.13
Q02790	Q02790	FKBP4	19	9	133.247	0.000150064	0.000179609	2.22585	0.999914	CTRL-NoLPS-27032022	M2 + LPS-27032022	Peptidyl-prolyl cis-trans isomerase FKBP4 OS=Homo sapiens OX=9606 GN=FKBP4 PE=1 SV=3	5461.98	6387.81	6880.08	3711.72	3984.49	4661.76	2728.1	2663.96	3352.88	2523.7	2655.08	3235.93	3394.63	3878.48	4708.08
O94760	O94760	DDAH1	6	2	33.7216	0.00124662	0.000934002	2.22254	0.991612	CTRL-NoLPS-27032022	E1 + LPS-27032022	N(G)_N(G)-dimethylarginine dimethylaminohydrolase 1 OS=Homo sapiens OX=9606 GN=DDAH1 PE=1 SV=3	2641.41	2506.84	3358.73	1844.28	1720.96	1941.58	1141.63	1208.45	1477.53	1131.41	1165.49	1671.91	1891.99	1455.26	2320.05
P01854;P0DOX4	P01854	IGHE	1	1	5.1969	0.0026418	0.00170388	2.2198	0.97461	CTRL-NoLPS-27032022	M2 + LPS-27032022	Immunoglobulin heavy constant epsilon OS=Homo sapiens OX=9606 GN=IGHE PE=1 SV=1	17628.2	20669.6	20723.9	10522.1	11944.7	14417.7	9164.24	9261.68	12736.9	7902.96	8074.1	10611.7	9868.64	12236.1	16104.6
O95678	O95678	KRT75	3	1	20.4552	0.000378997	0.000353552	2.21118	0.999138	CTRL-NoLPS-27032022	E1 + LPS-27032022	Keratin_ type II cytoskeletal 75 OS=Homo sapiens OX=9606 GN=KRT75 PE=1 SV=2	6874.73	7287.89	7852.41	3754.45	4073.53	4854.34	3059.39	3024.48	3872.35	3605.22	3800.62	4290.36	2949.51	4098.92	4531.23
P62917	P62917	RPL8	13	10	101.247	9.62467e-07	3.64488e-06	2.20949	1	CTRL-NoLPS-27032022	E1 + LPS-27032022	60S ribosomal protein L8 OS=Homo sapiens OX=9606 GN=RPL8 PE=1 SV=2	12913	13168.4	14082	9845.9	9977.87	10531.2	5857.68	5615.74	6704.26	5636.69	5882.79	6765.39	8830.09	8667.15	10544.9
Q2VIR3	Q2VIR3	EIF2S3B	14	1	86.6194	0.00753713	0.00393254	2.20539	0.915253	E1+M2+ LPS-27032022	CTRL-NoLPS-27032022	Eukaryotic translation initiation factor 2 subunit 3B OS=Homo sapiens OX=9606 GN=EIF2S3B PE=2 SV=2	90.5116	106.696	124.027	203.609	154.772	114.066	235.545	243.566	175.693	220.226	253.706	156.47	270.121	251.916	186.41
Q9BQ39	Q9BQ39	DDX50	7	4	37.7222	0.000400811	0.000367595	2.20459	0.999025	CTRL-NoLPS-27032022	M2 + LPS-27032022	ATP-dependent RNA helicase DDX50 OS=Homo sapiens OX=9606 GN=DDX50 PE=1 SV=1	1674.83	1752.15	2225.29	1086.15	1167.5	1380.67	899.423	850.115	976.915	756.341	743.497	1064.02	798.847	973.124	1105.2
Q13492	Q13492	PICALM	16	3	106.245	6.23368e-05	8.5345e-05	2.19864	0.999994	CTRL+LPS-27032022	CTRL-NoLPS-27032022	Phosphatidylinositol-binding clathrin assembly protein OS=Homo sapiens OX=9606 GN=PICALM PE=1 SV=2	465.396	343.602	370.346	790.497	778.017	1024.44	807.23	712.861	767.397	713.04	742.684	880.065	719.376	825.976	808.871
Q9Y6A9	Q9Y6A9	SPCS1	2	1	10.6081	0.00243161	0.00160397	2.19773	0.977287	CTRL-NoLPS-27032022	E1 + LPS-27032022	Signal peptidase complex subunit 1 OS=Homo sapiens OX=9606 GN=SPCS1 PE=1 SV=4	6280	6398.55	8333.72	4043.73	4101.27	4857.91	2791.03	3041.97	3727.88	3066.62	2975.4	4532.72	3076.46	3537.43	4741.25
P25705	P25705	ATP5F1A	25	15	236.028	0.000200218	0.000224282	2.19051	0.999814	CTRL-NoLPS-27032022	M2 + LPS-27032022	ATP synthase subunit alpha_ mitochondrial OS=Homo sapiens OX=9606 GN=ATP5F1A PE=1 SV=1	27581	27592.1	34942.7	19967.5	20021.2	24432.2	13417	13913.8	15646.7	12313.2	12285.3	16540.6	13911.4	16255	19425.3
P00491	P00491	PNP	9	5	87.4303	0.000390093	0.00036037	2.18954	0.999081	M2 + LPS-27032022	CTRL-NoLPS-27032022	Purine nucleoside phosphorylase OS=Homo sapiens OX=9606 GN=PNP PE=1 SV=2	761.349	520.11	818.947	1570.92	1304.88	1401.49	1581.83	1599.41	1293.45	1359.34	1571.84	1667.74	1251.82	1583.29	1178.22
P26641	P26641	EEF1G	27	12	263.015	0.000152498	0.000181381	2.1888	0.999911	M2 + LPS-27032022	CTRL-NoLPS-27032022	Elongation factor 1-gamma OS=Homo sapiens OX=9606 GN=EEF1G PE=1 SV=3	5686.13	5641.54	7013.32	8758.46	8673.89	10975.9	12142.8	12253.8	13493	11993.8	12333.6	15817.4	8784.72	10414.1	11776.7
O15400	O15400	STX7	1	1	5.1155	0.000180625	0.000210282	2.18147	0.999858	E1 + LPS-27032022	CTRL-NoLPS-27032022	Syntaxin-7 OS=Homo sapiens OX=9606 GN=STX7 PE=1 SV=4	4086.35	2938.79	3349.71	5483.64	4177.64	4851.79	6673.59	7356.14	8602.74	4902.31	5250.46	5741.97	4229.2	4536.85	4628.77
Q5T7V8	Q5T7V8	GORAB	3	1	16.3085	0.0025003	0.00163603	2.17679	0.976414	CTRL-NoLPS-27032022	E1+M2+ LPS-27032022	RAB6-interacting golgin OS=Homo sapiens OX=9606 GN=GORAB PE=1 SV=1	8990.29	8885.82	13065.9	5388.33	5726.96	6433.48	4534.56	4673.24	5635.25	4902.51	5102.54	5688.53	4810.55	3312.29	6091.65
P15735	P15735	PHKG2	3	2	16.7471	0.000464925	0.000414161	2.17537	0.998659	M2 + LPS-27032022	CTRL-NoLPS-27032022	Phosphorylase b kinase gamma catalytic chain_ liver/testis isoform OS=Homo sapiens OX=9606 GN=PHKG2 PE=1 SV=1	333.647	279.559	272.291	284.77	464.043	365.961	531.263	556.679	477.705	603.61	578.446	744.224	546.108	510.969	454.701
P63128;P10265;P63120;P63122;P63125;P63127;P63129;P63131	P63128	ERVK-9	3	2	17.9266	0.00662305	0.00352414	2.17461	0.925563	E1 + LPS-27032022	CTRL-NoLPS-27032022	Endogenous retrovirus group K member 9 Pol protein OS=Homo sapiens OX=9606 GN=ERVK-9 PE=3 SV=3	234.327	282.214	209.203	423.677	552.77	350.05	443.337	599.802	535.073	364.395	603.429	609.327	490.697	462.841	345.031
P60983	P60983	GMFB	2	1	11.519	1.96065e-05	3.54129e-05	2.17146	1	E1 + LPS-27032022	CTRL-NoLPS-27032022	Glia maturation factor beta OS=Homo sapiens OX=9606 GN=GMFB PE=1 SV=2	1698.07	1627.75	1454.79	2706.09	2853.23	3137.12	3228.17	3550.54	3602.24	2466.64	2788.98	3353.71	2906.51	3208.16	3577.85
Q9HD67	Q9HD67	MYO10	15	5	95.2334	0.00197925	0.00135003	2.16818	0.982968	CTRL-NoLPS-27032022	E1 + LPS-27032022	Unconventional myosin-X OS=Homo sapiens OX=9606 GN=MYO10 PE=1 SV=3	2468.04	2823.31	3251.68	1663.45	1825.43	2075.33	1312.08	1067.44	1560.68	1551.03	1594.95	1876.63	1582.11	1704.31	2382.17
P52943	P52943	CRIP2	5	1	46.4506	3.91752e-05	6.08588e-05	2.1632	0.999999	CTRL-NoLPS-27032022	E1+M2+ LPS-27032022	Cysteine-rich protein 2 OS=Homo sapiens OX=9606 GN=CRIP2 PE=1 SV=1	3263.35	3136.92	3509.08	1510.71	1608.96	1759.92	1909.43	1972.31	1874.11	1422.52	1564.45	2070.89	1389.96	1459.68	1731.23
Q86W10	Q86W10	CYP4Z1	3	2	17.756	5.90044e-05	8.22622e-05	2.16125	0.999995	CTRL-NoLPS-27032022	E1 + LPS-27032022	Cytochrome P450 4Z1 OS=Homo sapiens OX=9606 GN=CYP4Z1 PE=2 SV=1	40806.8	47482.5	51249.3	34192.9	38308.4	45731.7	20505.9	20956.8	23101.3	22737	22746.7	25472.4	25966.5	33002.7	35961.7
Q86YQ8	Q86YQ8	CPNE8	13	3	62.2676	5.8679e-05	8.2123e-05	2.15984	0.999995	M2 + LPS-27032022	CTRL-NoLPS-27032022	Copine-8 OS=Homo sapiens OX=9606 GN=CPNE8 PE=1 SV=2	1501.24	1640.78	2032.92	1681.55	1774.43	1921.71	2305.98	2224.86	2595.47	3533.49	3427.38	4216.15	2243.59	2124.14	2713.29
O00567	O00567	NOP56	7	2	42.5369	0.00250171	0.00163603	2.15862	0.976396	CTRL-NoLPS-27032022	M2 + LPS-27032022	Nucleolar protein 56 OS=Homo sapiens OX=9606 GN=NOP56 PE=1 SV=4	3440	3821.55	4698.2	2346.71	1961.26	2322.1	2167.36	2199.44	2677.96	1652.57	1628.18	2259.71	1811.31	1870.97	2838.52
Q14765	Q14765	STAT4	4	1	25.2881	4.93463e-05	7.26962e-05	2.15535	0.999998	CTRL-NoLPS-27032022	M2 + LPS-27032022	Signal transducer and activator of transcription 4 OS=Homo sapiens OX=9606 GN=STAT4 PE=1 SV=1	621.797	552.55	560.634	402.41	311.714	341.929	321.584	265.351	264.403	244.817	273.406	286.743	307.707	344.548	254.889
P51659	P51659	HSD17B4	10	6	58.0277	0.0117634	0.00563886	2.15425	0.872266	E1 + LPS-27032022	CTRL-NoLPS-27032022	Peroxisomal multifunctional enzyme type 2 OS=Homo sapiens OX=9606 GN=HSD17B4 PE=1 SV=3	339.879	412.248	432.321	864.536	849.098	557.991	842.192	921.512	787.897	825.749	837.992	526.727	757.526	1004.77	553.719
Q50LE4	Q50LE4	Segment-2	5	2	26.5929	0.00405044	0.0024013	2.1532	0.956641	M2 + LPS-27032022	CTRL-NoLPS-27032022	Potential RNA-dependent RNA polymerase OS=Human picobirnavirus (strain Human/Thailand/Hy005102/-) OX=647332 GN=Segment-2 PE=1 SV=1	93.0356	179.648	106.278	192.69	162.071	212.525	260.78	257.717	252.474	267.031	248.836	300.114	192.82	147.347	230.108
P61601	P61601	NCALD	2	1	17.9673	0.00515741	0.00289521	2.15154	0.942909	CTRL-NoLPS-27032022	M2 + LPS-27032022	Neurocalcin-delta OS=Homo sapiens OX=9606 GN=NCALD PE=1 SV=2	705.957	664.226	662.358	565.718	517.13	473.389	527.714	409.542	483.562	357.908	387.331	199.452	449.493	445.203	339.74
P07384	P07384	CAPN1	18	5	115.457	0.00818673	0.00418722	2.14499	0.908159	CTRL-NoLPS-27032022	M2 + LPS-27032022	Calpain-1 catalytic subunit OS=Homo sapiens OX=9606 GN=CAPN1 PE=1 SV=1	14148.2	12543.6	12341.3	6067.71	9332.63	7929.02	6237.41	5812.17	10742.3	5900.49	6033.3	6263.53	5801	7016.24	8356.15
P04040	P04040	CAT	13	5	77.782	2.59676e-07	1.45345e-06	2.14007	1	M2 + LPS-27032022	CTRL-NoLPS-27032022	Catalase OS=Homo sapiens OX=9606 GN=CAT PE=1 SV=3	974.296	912.367	1077.18	1445.66	1493.49	1708.18	1995.34	1970.36	2130.52	2038.89	2069.77	2234.16	1585.63	1608.97	1541.24
Q8TF65	Q8TF65	GIPC2	4	3	20.3018	7.08973e-05	9.56883e-05	2.13936	0.999991	CTRL-NoLPS-27032022	M2 + LPS-27032022	PDZ domain-containing protein GIPC2 OS=Homo sapiens OX=9606 GN=GIPC2 PE=1 SV=1	2728.62	2799.09	3405.95	1648.38	1843.48	2007.72	1377.91	1376.32	1459.5	1282.82	1254.36	1638.67	1410.12	1542.72	1878.77
Q9NX63	Q9NX63	CHCHD3	1	1	6.4331	0.00188035	0.00129859	2.13377	0.984187	CTRL-NoLPS-27032022	M2 + LPS-27032022	MICOS complex subunit MIC19 OS=Homo sapiens OX=9606 GN=CHCHD3 PE=1 SV=1	1962.58	1970.11	2437.77	1465.47	1665.64	1376.38	1298.47	1023.39	844.434	1080.56	1100.5	804.479	1328.72	1280.26	872.805
P47914	P47914	RPL29	3	1	20.6319	5.43335e-05	7.80369e-05	2.13324	0.999997	CTRL-NoLPS-27032022	E1 + LPS-27032022	60S ribosomal protein L29 OS=Homo sapiens OX=9606 GN=RPL29 PE=1 SV=2	11428.5	10169.3	13137.4	7627.87	8199.85	8594.39	5269.47	4957.11	6056.27	5896.89	5182.44	5873.74	8131.28	5945.29	7518.81
Q9H3N1	Q9H3N1	TMX1	2	1	12.5101	0.000150886	0.000180026	2.1188	0.999913	CTRL+LPS-27032022	CTRL-NoLPS-27032022	Thioredoxin-related transmembrane protein 1 OS=Homo sapiens OX=9606 GN=TMX1 PE=1 SV=1	499.295	566.601	582.072	1078.07	1093.37	1320.27	825.201	890.633	954.778	849.252	883.841	1062.29	839.403	1057.02	1167.31
Q04760	Q04760	GLO1	9	4	67.8877	6.84397e-06	1.68156e-05	2.118	1	M2 + LPS-27032022	CTRL+LPS-27032022	Lactoylglutathione lyase OS=Homo sapiens OX=9606 GN=GLO1 PE=1 SV=4	781.152	900.339	1011.95	778.43	748.414	827.568	1130.84	1093.43	1153.33	1756.6	1758.43	1471.6	858.34	933.575	785.483
P05455	P05455	SSB	27	17	218.352	1.76959e-06	5.52066e-06	2.11666	1	M2 + LPS-27032022	CTRL-NoLPS-27032022	Lupus La protein OS=Homo sapiens OX=9606 GN=SSB PE=1 SV=2	3964.25	3758.84	4320.48	6378.75	6780.75	7410.21	8169.96	7844.59	8392.31	8167.27	8004.77	9320.06	6774.98	7729.51	8304.1
P30622	P30622	CLIP1	10	2	56.3386	0.046354	0.0171122	2.11553	0.666908	M2 + LPS-27032022	CTRL+LPS-27032022	CAP-Gly domain-containing linker protein 1 OS=Homo sapiens OX=9606 GN=CLIP1 PE=1 SV=2	202.068	209.807	335.689	257.664	200.04	96.9515	394.6	334.645	323.807	445.376	371.192	356.822	350.503	200.432	271.593
P80723	P80723	BASP1	8	7	72.5741	1.42774e-07	8.76468e-07	2.11478	1	CTRL-NoLPS-27032022	E1 + LPS-27032022	Brain acid soluble protein 1 OS=Homo sapiens OX=9606 GN=BASP1 PE=1 SV=2	7952.12	8129.52	8641.34	6576.84	6838.19	7014.64	3867.23	3605.69	4217.63	4127.72	4190.81	4377.7	5001.43	5500.9	6010.74
O43768;P56211	O43768	ENSA	4	2	20.6482	0.0103547	0.00509845	2.11144	0.885799	CTRL-NoLPS-27032022	E1+M2+ LPS-27032022	Alpha-endosulfine OS=Homo sapiens OX=9606 GN=ENSA PE=1 SV=1	1146.6	1193.27	1911.4	746.095	735.007	1009.83	743.346	758.376	710.746	586.513	608.26	920.962	519.733	690.482	803.228
P36543	P36543	ATP6V1E1	3	1	16.8344	0.000437116	0.000395178	2.11098	0.998823	CTRL-NoLPS-27032022	E1+M2+ LPS-27032022	V-type proton ATPase subunit E 1 OS=Homo sapiens OX=9606 GN=ATP6V1E1 PE=1 SV=1	647.338	534.694	748.004	486.403	564.245	645.581	334.633	358.269	455.78	338.216	351.494	385.8	259.688	291.207	363.389
Q9NP97	Q9NP97	DYNLRB1	3	2	18.2668	0.00701678	0.00370923	2.10655	0.921075	E1+M2+ LPS-27032022	CTRL+LPS-27032022	Dynein light chain roadblock-type 1 OS=Homo sapiens OX=9606 GN=DYNLRB1 PE=1 SV=3	749.247	862.098	1009.49	423.76	412.869	561.191	662.995	750.918	866.682	710.555	829.316	1207.33	762.32	974.193	1208.06
O15360	O15360	FANCA	4	1	28.1835	0.00545894	0.0030376	2.10442	0.939259	CTRL+LPS-27032022	CTRL-NoLPS-27032022	Fanconi anemia group A protein OS=Homo sapiens OX=9606 GN=FANCA PE=1 SV=2	140.732	146.736	240.68	293.14	348.389	469.914	267.414	298.248	267.393	254.031	216.722	246.524	225.409	244.315	228.179
Q00597	Q00597	FANCC	3	2	15.9137	0.000822983	0.000660689	2.09269	0.995896	CTRL-NoLPS-27032022	E1 + LPS-27032022	Fanconi anemia group C protein OS=Homo sapiens OX=9606 GN=FANCC PE=1 SV=1	933.802	867.989	956.383	621.21	487.086	408.073	495.315	445.124	377.563	498.563	491.819	530.797	639.059	460.139	646.27
P57088	P57088	TMEM33	1	1	6.3408	0.000858419	0.000683518	2.09107	0.995571	CTRL-NoLPS-27032022	M2 + LPS-27032022	Transmembrane protein 33 OS=Homo sapiens OX=9606 GN=TMEM33 PE=1 SV=2	1463.38	1385.05	1917.79	1070.47	1124.85	1288.91	672.066	810.034	983.906	722.718	666.799	889.809	901.059	1063.13	1117.11
Q16891	Q16891	IMMT	9	3	50.8851	3.69065e-05	5.80452e-05	2.0863	0.999999	CTRL-NoLPS-27032022	M2 + LPS-27032022	MICOS complex subunit MIC60 OS=Homo sapiens OX=9606 GN=IMMT PE=1 SV=1	1075.63	1385.49	1469.97	738.711	749.527	724.229	609.229	602.545	747.262	587.434	607.01	689.799	598.151	670.606	703.006
P62306	P62306	SNRPF	3	1	19.2802	2.82059e-05	4.68795e-05	2.08421	1	CTRL-NoLPS-27032022	M2 + LPS-27032022	Small nuclear ribonucleoprotein F OS=Homo sapiens OX=9606 GN=SNRPF PE=1 SV=1	1559.17	1925.51	2225.73	933.483	959.698	1053.06	1017.09	962.322	1082.72	946.314	914.787	878.743	1140.1	982.408	1147.31
Q99436	Q99436	PSMB7	6	4	54.9361	0.00510199	0.00287683	2.0819	0.943585	M2 + LPS-27032022	CTRL-NoLPS-27032022	Proteasome subunit beta type-7 OS=Homo sapiens OX=9606 GN=PSMB7 PE=1 SV=1	1212.07	1097.6	1050.26	1605	1625.33	2268.15	1349.26	1507.6	1719.73	1984.15	1990.44	3020.43	1695.77	1987.08	2585.2
F5HEA3;P16823	F5HEA3	UL71	2	1	10.9252	4.27888e-05	6.40219e-05	2.07978	0.999999	CTRL-NoLPS-27032022	E1 + LPS-27032022	Tegument protein UL51 homolog OS=Human cytomegalovirus (strain Merlin) OX=295027 GN=UL71 PE=3 SV=1	8848.61	9172.48	9950.19	6322.97	6641.69	6629.07	4112.88	4234.36	5101.93	3947.2	4219.74	5318.98	4856.67	5575.93	6302.05
P61011	P61011	SRP54	5	1	26.9939	2.33397e-05	4.01958e-05	2.07833	1	E1 + LPS-27032022	CTRL-NoLPS-27032022	Signal recognition particle 54 kDa protein OS=Homo sapiens OX=9606 GN=SRP54 PE=1 SV=1	899.584	884.066	1035.16	1581.54	1693.03	1878.53	1886.5	1880.37	2091.55	1661.35	1582.35	1973.79	1463.03	1740.57	1829.22
Q13155	Q13155	AIMP2	7	2	45.0598	6.99197e-06	1.69503e-05	2.07741	1	E1+M2+ LPS-27032022	CTRL-NoLPS-27032022	Aminoacyl tRNA synthase complex-interacting multifunctional protein 2 OS=Homo sapiens OX=9606 GN=AIMP2 PE=1 SV=2	263.708	280.848	237.986	507.403	422.525	467.058	361.482	422.224	375.541	427.377	394.843	417.49	533.844	594.523	497.294
P45974	P45974	USP5	19	12	110.438	0.00442966	0.00257007	2.07153	0.951882	CTRL+LPS-27032022	CTRL-NoLPS-27032022	Ubiquitin carboxyl-terminal hydrolase 5 OS=Homo sapiens OX=9606 GN=USP5 PE=1 SV=2	3364.15	2379.97	3652.92	6188.94	6470.77	6806.55	4806.08	4981.62	5536.03	4850.26	4723.53	6809.58	4192.95	5080.38	6570.78
Q9NSE4	Q9NSE4	IARS2	12	6	64.5314	3.37612e-07	1.73041e-06	2.06722	1	CTRL+LPS-27032022	CTRL-NoLPS-27032022	Isoleucine--tRNA ligase_ mitochondrial OS=Homo sapiens OX=9606 GN=IARS2 PE=1 SV=2	664.653	671.502	772.714	1373.55	1566.1	1419.85	1313.6	1256.52	1303.88	1162.76	1151.27	1229.17	1174.08	1335.83	1274.91
Q15257	Q15257	PTPA	4	1	22.1008	0.00126051	0.00094071	2.06048	0.991459	E1 + LPS-27032022	CTRL-NoLPS-27032022	Serine/threonine-protein phosphatase 2A activator OS=Homo sapiens OX=9606 GN=PTPA PE=1 SV=3	954.87	961.6	805.261	1293.18	1768.25	1785.17	1866.74	1824.93	1916.4	1462.68	1408.46	2244.58	1246.87	1200.91	1379.92
P33527	P33527	ABCC1	8	3	51.9002	1.56907e-05	3.03148e-05	2.05764	1	CTRL+LPS-27032022	CTRL-NoLPS-27032022	Multidrug resistance-associated protein 1 OS=Homo sapiens OX=9606 GN=ABCC1 PE=1 SV=3	429.43	422.338	340.189	756.948	786.025	909.644	758.183	844.133	836.553	646.069	723.378	690.34	690.289	845.702	863.087
P32969	P32969	RPL9	10	7	103.422	0.00854378	0.00434737	2.05419	0.90434	CTRL-NoLPS-27032022	E1 + LPS-27032022	60S ribosomal protein L9 OS=Homo sapiens OX=9606 GN=RPL9 PE=1 SV=1	14547.6	14175.6	17775.3	8705.06	8998.94	11633.5	7099.23	7582.16	7954.6	6793.27	6340.83	9866.7	6462.75	8336.63	12415.5
P62263	P62263	RPS14	6	3	58.2282	1.20358e-06	4.20269e-06	2.0421	1	CTRL+LPS-27032022	E1+M2+ LPS-27032022	40S ribosomal protein S14 OS=Homo sapiens OX=9606 GN=RPS14 PE=1 SV=3	7339.8	7241.08	7632.14	11309.6	11167.5	13455.9	6071.5	5846.86	6455.83	5777.28	6186.31	6482.41	5324.39	5910.29	6361.4
Q15084	Q15084	PDIA6	18	10	165.696	0.00526461	0.0029467	2.03923	0.941607	CTRL-NoLPS-27032022	E1 + LPS-27032022	Protein disulfide-isomerase A6 OS=Homo sapiens OX=9606 GN=PDIA6 PE=1 SV=1	30989.6	34612.4	49752.1	23792.9	25009.2	31614.5	17834.2	18008.7	20724.5	16780.6	17756.5	22522.6	20082.6	20813.9	30727.5
O15427	O15427	SLC16A3	8	5	42.1635	1.48186e-05	2.93755e-05	2.0362	1	CTRL-NoLPS-27032022	M2 + LPS-27032022	Monocarboxylate transporter 4 OS=Homo sapiens OX=9606 GN=SLC16A3 PE=1 SV=1	1467.65	1430.5	1359.33	911.397	1122.21	1044.38	692.508	598.417	826.256	721.342	725.553	643.999	1096	1031.72	1162.98
Q9C0C2	Q9C0C2	TNKS1BP1	18	7	120.893	2.66251e-05	4.46419e-05	2.03612	1	CTRL-NoLPS-27032022	M2 + LPS-27032022	182 kDa tankyrase-1-binding protein OS=Homo sapiens OX=9606 GN=TNKS1BP1 PE=1 SV=4	2356.55	2700.43	3059.74	1760.25	1976.97	2337.78	1421.07	1417.52	1360.86	1390.65	1286.51	1309.2	1530.53	1815.91	1691.19
P63010	P63010	AP2B1	23	7	157.885	2.59985e-08	2.37599e-07	2.03243	1	E1+M2+ LPS-27032022	CTRL+LPS-27032022	AP-2 complex subunit beta OS=Homo sapiens OX=9606 GN=AP2B1 PE=1 SV=1	2654.25	2575.66	2750.65	1188.34	1374.46	1374.25	2599.47	2495.38	2380.86	2181.85	2081.05	2058.73	2586.16	2701.13	2714.47
P23497	P23497	SP100	6	3	31.5443	1.17214e-06	4.13082e-06	2.03204	1	M2 + LPS-27032022	CTRL-NoLPS-27032022	Nuclear autoantigen Sp-100 OS=Homo sapiens OX=9606 GN=SP100 PE=1 SV=3	286.214	259.621	351.753	316.823	296.783	311.069	556.254	603.924	601.435	599.959	577.266	646.712	428.315	460.498	415.244
Q9UJZ1	Q9UJZ1	STOML2	7	4	46.3186	1.32627e-05	2.71393e-05	2.0306	1	CTRL+LPS-27032022	M2 + LPS-27032022	Stomatin-like protein 2_ mitochondrial OS=Homo sapiens OX=9606 GN=STOML2 PE=1 SV=1	1039.6	1051.99	886.615	1292.11	1272.14	1102.26	683.041	658.744	664.233	620.383	641.512	543.739	859.757	814.457	676.675
Q13011	Q13011	ECH1	5	3	33.782	0.00172936	0.00121891	2.02822	0.986024	CTRL+LPS-27032022	CTRL-NoLPS-27032022	Delta(3_5)-Delta(2_4)-dienoyl-CoA isomerase_ mitochondrial OS=Homo sapiens OX=9606 GN=ECH1 PE=1 SV=2	309.573	321.379	349.826	545.906	620.913	822.412	533.735	635.722	674.214	486.629	532.555	672.03	438.401	559.127	587.241
P0DPH7;P0DPH8	P0DPH7	TUBA3C	28	2	307.79	0.0105262	0.00516949	2.02577	0.884112	CTRL-NoLPS-27032022	M2 + LPS-27032022	Tubulin alpha-3C chain OS=Homo sapiens OX=9606 GN=TUBA3C PE=1 SV=1	481.321	451.975	527.858	314.713	321.392	459.455	249.237	217.408	320.191	193.876	193.37	334.038	226.332	239.27	334.28
P10619	P10619	CTSA	9	4	46.5552	0.000898322	0.000709354	2.02365	0.995197	CTRL-NoLPS-27032022	M2 + LPS-27032022	Lysosomal protective protein OS=Homo sapiens OX=9606 GN=CTSA PE=1 SV=2	738.256	709.646	628.386	512.69	586.756	433.015	468.791	477.569	318.825	353.414	363.782	308.819	421.71	435.681	402.65
Q9BRA2	Q9BRA2	TXNDC17	5	2	34.6507	0.00869073	0.00441035	2.02321	0.902785	CTRL-NoLPS-27032022	M2 + LPS-27032022	Thioredoxin domain-containing protein 17 OS=Homo sapiens OX=9606 GN=TXNDC17 PE=1 SV=1	5433.88	7549.69	9964.99	3659.36	4676.63	4463.24	3767.01	4287.55	4812.11	3432.85	3747.47	4162.31	3383.85	3926.78	5109.33
Q6IBS0	Q6IBS0	TWF2	9	6	75.954	0.000356442	0.000341101	2.01836	0.999248	M2 + LPS-27032022	E1 + LPS-27032022	Twinfilin-2 OS=Homo sapiens OX=9606 GN=TWF2 PE=1 SV=2	1765.73	1482.94	1280.88	1833.19	1548.86	1698.16	838.762	866.897	1055.72	1724.99	1751.17	2097.29	1627.59	1349.88	1737.05
P21589	P21589	NT5E	22	13	193.96	0.000181216	0.000210282	2.01576	0.999857	CTRL+LPS-27032022	M2 + LPS-27032022	5'-nucleotidase OS=Homo sapiens OX=9606 GN=NT5E PE=1 SV=1	8410.56	8418.83	10459.3	8463.9	8899.77	10557	4341.37	4946.9	5536.01	4218.44	4158.64	5474.14	5192.53	6325.73	7246.71
P13929	P13929	ENO3	13	2	156.77	0.0578815	0.0205697	2.01319	0.625045	E1 + LPS-27032022	CTRL-NoLPS-27032022	Beta-enolase OS=Homo sapiens OX=9606 GN=ENO3 PE=1 SV=5	110.039	167.284	105.29	237.256	172.43	149.778	306.25	237.056	226.97	285.243	254.332	187.397	293.623	165.314	133.207
P08238	P08238	HSP90AB1	51	13	609.743	0.00188095	0.00129859	2.01226	0.98418	CTRL-NoLPS-27032022	E1 + LPS-27032022	Heat shock protein HSP 90-beta OS=Homo sapiens OX=9606 GN=HSP90AB1 PE=1 SV=4	261146	249884	321991	172243	182013	221187	127531	135789	150652	119693	123491	178609	123509	146395	187895
P31040	P31040	SDHA	6	3	33.7553	2.48221e-05	4.25563e-05	2.01026	1	CTRL-NoLPS-27032022	E1 + LPS-27032022	Succinate dehydrogenase [ubiquinone] flavoprotein subunit_ mitochondrial OS=Homo sapiens OX=9606 GN=SDHA PE=1 SV=2	2868.91	3033.87	2999.45	2816.15	2276.57	2176.4	1619.5	1378.21	1430.69	2006.55	2183.95	2320.22	2565.83	2344.35	2751.46
O75531;Q8IYK4	O75531	BANF1	6	4	57.0192	0.000327231	0.000322099	2.00749	0.999381	CTRL-NoLPS-27032022	M2 + LPS-27032022	Barrier-to-autointegration factor OS=Homo sapiens OX=9606 GN=BANF1 PE=1 SV=1	1702.5	1667.03	2269.09	1514.87	1794.02	1927.87	983.157	1078.42	1071.4	828.237	857.735	1122.82	1193.83	1090.96	1438.28
Q8N9V7	Q8N9V7	TOPAZ1	3	1	16.3877	0.0717846	0.0243945	2.00543	0.582974	M2 + LPS-27032022	CTRL-NoLPS-27032022	Protein TOPAZ1 OS=Homo sapiens OX=9606 GN=TOPAZ1 PE=2 SV=3	451.187	403.249	480.899	660.719	718.055	1115.95	759.523	748.864	1093.85	693.736	683.522	1300.66	647.972	691.675	1250.26
Q5SW79	Q5SW79	CEP170	19	11	103.375	0.00209428	0.0014108	2.00429	0.981538	CTRL-NoLPS-27032022	E1+M2+ LPS-27032022	Centrosomal protein of 170 kDa OS=Homo sapiens OX=9606 GN=CEP170 PE=1 SV=1	4933.02	5715.64	6766.46	3652.86	3568.53	3586.59	3209.63	3094.52	3825.31	3381.2	3352.24	3923.74	3029.58	2135.26	3524.1
Q14919	Q14919	DRAP1	2	1	12.0589	0.00221134	0.00147659	2.0041	0.980071	CTRL-NoLPS-27032022	E1 + LPS-27032022	Dr1-associated corepressor OS=Homo sapiens OX=9606 GN=DRAP1 PE=1 SV=3	509.729	513.054	655.907	318.547	317.018	363.088	312.189	278.783	246.657	254.696	287.884	358.282	281.864	441.654	360.624
P55265	P55265	ADAR	8	3	44.6537	0.00305324	0.00190506	2.00391	0.969344	CTRL+LPS-27032022	E1 + LPS-27032022	Double-stranded RNA-specific adenosine deaminase OS=Homo sapiens OX=9606 GN=ADAR PE=1 SV=4	637.021	548.215	488.183	724.99	650.244	625.038	353.599	362.488	282.098	361.219	390.348	247.371	514.42	477.998	310.917
O15523	O15523	DDX3Y	17	3	113.103	6.68562e-05	9.12044e-05	2.00377	0.999993	E1 + LPS-27032022	CTRL+LPS-27032022	ATP-dependent RNA helicase DDX3Y OS=Homo sapiens OX=9606 GN=DDX3Y PE=1 SV=2	2330.82	2286.52	3044.31	1554.59	1316.4	1585.27	2873.38	2753.34	3302.59	1926.62	1940.92	1895.38	2006.62	1697.89	1870.44
Q96NW4	Q96NW4	ANKRD27	2	1	11.9158	0.00156783	0.00112591	2.00352	0.98795	E1 + LPS-27032022	CTRL-NoLPS-27032022	Ankyrin repeat domain-containing protein 27 OS=Homo sapiens OX=9606 GN=ANKRD27 PE=1 SV=2	1880.03	2089.05	2890.74	3573.07	3526.08	4697.12	4595.16	4509.78	4638.86	3985.36	3749.1	5312.98	3051.92	3262.62	3690.63
O75131	O75131	CPNE3	10	3	68.4373	0.00143903	0.00105735	2.00076	0.989449	CTRL-NoLPS-27032022	E1 + LPS-27032022	Copine-3 OS=Homo sapiens OX=9606 GN=CPNE3 PE=1 SV=1	719.458	437.116	425.429	453.984	473.961	510.358	243.023	294.983	252.696	284.41	325.656	305.422	283.189	335.9	369.071
P02795;P13640;P80297;P04731;P04732;Q8N339	P02795	MT2A	3	3	23.4017	0.511888	0.118221	2.0003	0.191387	CTRL+LPS-27032022	E1 + LPS-27032022	Metallothionein-2 OS=Homo sapiens OX=9606 GN=MT2A PE=1 SV=1	3156.7	3655.91	6267.55	4539.15	4830.45	5558.63	2267.64	2840.58	2354.77	2715.39	3199.68	5818.61	4149.91	700.621	5724.15

## Sheet: SELECTED INFLAM. PROTEINS
ANTI-INFLAMMATORY=33
Gene name	Anova (p)	Max fold change	Highest mean condition	Lowest mean condition
SLC2A1	6.44262e-13	7199.06	E1+M2+ LPS	CTRL+LPS
COX5A	4.14794e-05	318.38	E1+M2+ LPS	CTRL+LPS
RIPK4	1.42009e-12	107.683	E1+M2+ LPS	CTRL+LPS
KYNU	3.44926e-05	95.1003	E1+M2+ LPS	CTRL+LPS
RSL1D1	1.0936e-06	17.644	E1+M2+ LPS	CTRL+LPS
RPL22	5.20901e-08	14.3605	E1+M2+ LPS	CTRL+LPS
RAB35	0.116408	10.8854	E1+M2+ LPS	CTRL+LPS
GNA13	0.00426414	8.36537	E1+M2+ LPS	CTRL+LPS
EDF1	0.0372891	7.49328	E1+M2+ LPS	CTRL+LPS
COL6A1	0.0197997	4.28185	E1+M2+ LPS	CTRL+LPS
SRPRA	0.000348822	3.01439	E1+M2+ LPS	CTRL+LPS
GRN	0.00335113	2.87619	E1+M2+ LPS	CTRL+LPS
KPNA2	5.86888e-05	2.75767	E1+M2+ LPS	CTRL+LPS
YBX3	5.57592e-05	2.51872	E1+M2+ LPS	CTRL+LPS
ISG15	0.0421259	2.43115	E1+M2+ LPS	CTRL+LPS
AP2B1	2.59985e-08	2.03243	E1+M2+ LPS	CTRL+LPS
ISG15	0.0421259	2.43115	E1+M2+ LPS	CTRL+LPS
DYNLRB1	0.00701678	2.10655	E1+M2+ LPS	CTRL+LPS
MTBP	0.000256493	2.89176	E1+M2+ LPS	CTRL+LPS
ADCY10	4.38621e-09	Infinity	E1+M2+ LPS	CTRL-NoLPS
AKR1C4	9.99201e-16	Infinity	E1+M2+ LPS	CTRL-NoLPS
GLB1	0	Infinity	E1+M2+ LPS	CTRL-NoLPS
NUDT21	5.97764e-10	Infinity	E1+M2+ LPS	CTRL-NoLPS
MX1	1.41829e-05	10.3773	E1+M2+ LPS	CTRL-NoLPS
UBE2L6	7.75172e-07	10.34	E1+M2+ LPS	CTRL-NoLPS
DYNLL2	0.0911575	7.41429	E1+M2+ LPS	CTRL-NoLPS
SNX9	0.00577355	5.36166	E1+M2+ LPS	CTRL-NoLPS
PGM1	5.35798e-09	5.21915	E1+M2+ LPS	CTRL-NoLPS
USP29	0.0264054	5.05487	E1+M2+ LPS	CTRL-NoLPS
EPHX3	0.000263227	4.58967	E1+M2+ LPS	CTRL-NoLPS
FGFR4	0.0362828	2.8239	E1+M2+ LPS	CTRL-NoLPS
CTNNA1	8.96435e-06	2.77787	E1+M2+ LPS	CTRL-NoLPS
DNAJA1	1.10728e-06	2.61586	E1+M2+ LPS	CTRL-NoLPS
PRO-INFLAMMMATORY=5
KRAS	4.33301e-09	9.41316	CTRL+LPS	E1+M2+ LPS
TBC1D1	9.07609e-05	5.08146	CTRL+LPS	E1+M2+ LPS
AKR1C3	1.59127e-05	2.95704	CTRL+LPS	E1+M2+ LPS
NT5C	0.000359145	3.61632	CTRL+LPS	E1+M2+ LPS
RPS14	1.20358e-06	2.0421	CTRL+LPS	E1+M2+ LPS
